# Supplementary material for: Whole-Genome Sequencing to Identify Missed Rifampicin and Isoniazid Resistance Among Tuberculosis Isolates—Chennai, India, 2013–2016
Source: Front Microbiol. 2021 Nov 22;12:720436. doi: 10.3389/fmicb.2021.720436 (PMC8645853; doi:10.3389/fmicb.2021.720436)
Supplement: Supplementary file 1 [file Table_1.xlsx]

## Sheet: Supplementary Table 1
Supplementary Table 1: List of genetic mutations in Mycobacterium tuberculosis associated with different first-line drug resistance used in CamNIRT_Res_Pred pipeline
Position (NC_000962.3)	Change(+)	Change(-)	position(codon)	codon_change	aa_change	strand	gene_name	drug	References
409569	G/A	.	1	GCT/ACT	A/70/T	+	iniB	EMB	Farhat_et_al_2016
409569	G/A	.	1	GCT/ACT	A/70/T	+	iniB	INH	Farhat_et_al_2016
760314	G/T	.	1	GTC/TTC	V/170/F	+	rpoB	RMP	Walker_et_al_2015;Farhat_et_al_2016;Flandrois_et_al_2014;Feuerriegel_et_al_2015
760663	C/T	.	2	GCG/GTG	A/286/V	+	rpoB	RMP	Flandrois_et_al_2014
760882	T/C	.	2	GTG/GCG	V/359/A	+	rpoB	RMP	Walker_et_al_2015
761004	A/G	.	1	ACC/GCC	T/400/A	+	rpoB	RMP	Jnawali_et_al_2013;Feuerriegel_et_al_2015
761033	G/C	.	3	CAG/CAC	Q/409/H	+	rpoB	RMP	Sandgren_et_al_2009
761033	G/T	.	3	CAG/CAT	Q/409/H	+	rpoB	RMP	Sandgren_et_al_2009
761074	A/C	.	2	GAG/GCG	E/423/A	+	rpoB	RMP	Sandgren_et_al_2009
761076	T/C	.	1	TTC/CTC	F/424/L	+	rpoB	RMP	Sandgren_et_al_2009
761076	T/G	.	1	TTC/GTC	F/424/V	+	rpoB	RMP	Jnawali_et_al_2013
761077	T/C	.	2	TTC/TCC	F/424/S	+	rpoB	RMP	Sandgren_et_al_2009
761078	C/A	.	3	TTC/TTA	F/424/L	+	rpoB	RMP	Sandgren_et_al_2009
761078	C/G	.	3	TTC/TTG	F/424/L	+	rpoB	RMP	Sandgren_et_al_2009
761080	TCGGCAC/T	.	.	.	.	+	rpoB	RMP	Flandrois_et_al_2014
761081	CGGCACC/C	.	.	.	.	+	rpoB	RMP	Flandrois_et_al_2014;Sandgren_et_al_2009
761082	G/A	.	1	GGC/AGC	G/426/S	+	rpoB	RMP	Sandgren_et_al_2009
761083	G/A	.	2	GGC/GAC	G/426/D	+	rpoB	RMP	Sandgren_et_al_2009;Flandrois_et_al_2014
761085	A/C	.	1	ACC/CCC	T/427/P	+	rpoB	RMP	Sandgren_et_al_2009
761085	A/G	.	1	ACC/GCC	T/427/A	+	rpoB	RMP	Sandgren_et_al_2009
761085	A/T	.	1	ACC/TCC	T/427/S	+	rpoB	RMP	Sandgren_et_al_2009
761086	C/G	.	2	ACC/AGC	T/427/S	+	rpoB	RMP	Sandgren_et_al_2009
761088	A/C	.	1	AGC/CGC	S/428/R	+	rpoB	RMP	Jnawali_et_al_2013;Sandgren_et_al_2009
761089	G/C	.	2	AGC/ACC	S/428/T	+	rpoB	RMP	Engström_et_al_2012;Sandgren_et_al_2009
761089	G/T	.	2	AGC/ATC	S/428/I	+	rpoB	RMP	Jnawali_et_al_2013
761090	C/A	.	3	AGC/AGA	S/428/R	+	rpoB	RMP	Jnawali_et_al_2013;Sandgren_et_al_2009
761090	C/G	.	3	AGC/AGG	S/428/R	+	rpoB	RMP	Jnawali_et_al_2013;Sandgren_et_al_2009
761091	C/A	.	1	CAG/AAG	Q/429/K	+	rpoB	RMP	Sandgren_et_al_2009
761093	G/C	.	3	CAG/CAC	Q/429/H	+	rpoB	RMP	Feuerriegel_et_al_2015;Nebenzahl-Guimaraes_et_al_2014;Engström_et_al_2012;Helb_et_al_2010;Sandgren_et_al_2009
761093	G/T	.	3	CAG/CAT	Q/429/H	+	rpoB	RMP	Feuerriegel_et_al_2015;Nebenzahl-Guimaraes_et_al_2014;Engström_et_al_2012;Helb_et_al_2010;Sandgren_et_al_2009
761094	C/G	.	1	CTG/GTG	L/430/V	+	rpoB	RMP	Sandgren_et_al_2009
761095	T/C	.	2	CTG/CCG	L/430/P	+	rpoB	RMP	Feuerriegel_et_al_2015;Walker_et_al_2015;Jnawali_et_al_2013;Zhang_et_al_2013;Shi_et_al_2013;Engström_et_al_2012;Helb_et_al_2010;Casali_et_al_2014;Sandgren_et_al_2009;Farhat_et_al_2016
761095	T/G	.	2	CTG/CGG	L/430/R	+	rpoB	RMP	Feuerriegel_et_al_2015;Shi_et_al_2013;Engström_et_al_2012;Helb_et_al_2010;Casali_et_al_2014;Sandgren_et_al_2009
761097	A/C	.	1	AGC/CGC	S/431/R	+	rpoB	RMP	Sandgren_et_al_2009
761097	A/G	.	1	AGC/GGC	S/431/G	+	rpoB	RMP	Zhang_et_al_2013;Sandgren_et_al_2009
761098	G/C	.	2	AGC/ACC	S/431/T	+	rpoB	RMP	Feuerriegel_et_al_2015;Sandgren_et_al_2009
761098	G/T	.	2	AGC/ATC	S/431/I	+	rpoB	RMP	Nebenzahl-Guimaraes_et_al_2014;Sandgren_et_al_2009;Feuerriegel_et_al_2015
761099	C/CTTC	.	.	.	.	+	rpoB	RMP	Flandrois_et_al_2014
761099	C/CTTCATG	.	.	.	.	+	rpoB	RMP	Flandrois_et_al_2014
761099	CCAATTC/C	.	.	.	.	+	rpoB	RMP	Flandrois_et_al_2014;Sandgren_et_al_2009
761099	C/A	.	3	AGC/AGA	S/431/R	+	rpoB	RMP	Sandgren_et_al_2009
761099	C/G	.	3	AGC/AGG	S/431/R	+	rpoB	RMP	Sandgren_et_al_2009
761100	CAATTCATGG/C	.	.	.	.	+	rpoB	RMP	Flandrois_et_al_2014;Sandgren_et_al_2009
761100	C/A	.	1	CAA/AAA	Q/432/K	+	rpoB	RMP	Feuerriegel_et_al_2015;Helb_et_al_2010;Sandgren_et_al_2009;Walker_et_al_2015
761100	C/G	.	1	CAA/GAA	Q/432/E	+	rpoB	RMP	Sandgren_et_al_2009
761100	C/T	.	1	CAA/TAA	Q/432/*	+	rpoB	RMP	Sandgren_et_al_2009
761101	A/C	.	2	CAA/CCA	Q/432/P	+	rpoB	RMP	Jnawali_et_al_2013;Engström_et_al_2012;Helb_et_al_2010;Casali_et_al_2014;Sandgren_et_al_2009;Walker_et_al_2015;Feuerriegel_et_al_2015
761101	A/G	.	2	CAA/CGA	Q/432/R	+	rpoB	RMP	Sandgren_et_al_2009
761101	A/T	.	2	CAA/CTA	Q/432/L	+	rpoB	RMP	Feuerriegel_et_al_2015;Walker_et_al_2015;Jnawali_et_al_2013;Nebenzahl-Guimaraes_et_al_2014;Helb_et_al_2010;Sandgren_et_al_2009
761102	ATTCATGGAC/A	.	.	.	.	+	rpoB	RMP	Sandgren_et_al_2009;Flandrois_et_al_2014
761102	ATTC/A	.	.	.	.	+	rpoB	RMP	Sandgren_et_al_2009
761102	A/ACGG	.	.	.	.	+	rpoB	RMP	Flandrois_et_al_2014
761102	A/C	.	3	CAA/CAC	Q/432/H	+	rpoB	RMP	Farhat_et_al_2016;Sandgren_et_al_2009
761102	A/T	.	3	CAA/CAT	Q/432/H	+	rpoB	RMP	Farhat_et_al_2016;Sandgren_et_al_2009
761103	T/C	.	1	TTC/CTC	F/433/L	+	rpoB	RMP	Sandgren_et_al_2009
761103	T/G	.	1	TTC/GTC	F/433/V	+	rpoB	RMP	Sandgren_et_al_2009
761104	TCAT/T	.	.	.	.	+	rpoB	RMP	Flandrois_et_al_2014;Sandgren_et_al_2009
761104	TCATGGACCAGAA/T	.	.	.	.	+	rpoB	RMP	Flandrois_et_al_2014
761105	CATGGACCAGAAC/C	.	.	.	.	+	rpoB	RMP	Sandgren_et_al_2009;Flandrois_et_al_2014
761105	C/CTTC	.	.	.	.	+	rpoB	RMP	Flandrois_et_al_2014
761105	C/A	.	3	TTC/TTA	F/433/L	+	rpoB	RMP	Sandgren_et_al_2009
761105	C/G	.	3	TTC/TTG	F/433/L	+	rpoB	RMP	Sandgren_et_al_2009
761106	A/G	.	1	ATG/GTG	M/434/V	+	rpoB	RMP	Casali_et_al_2014
761107	T/C	.	2	ATG/ACG	M/434/T	+	rpoB	RMP	Jnawali_et_al_2013
761108	GGACCAG/G	.	.	.	.	+	rpoB	RMP	Flandrois_et_al_2014;Sandgren_et_al_2009
761108	G/A	.	3	ATG/ATA	M/434/I	+	rpoB	RMP	Jnawali_et_al_2013;Nebenzahl-Guimaraes_et_al_2014;Sandgren_et_al_2009;Walker_et_al_2015;Feuerriegel_et_al_2015
761108	G/C	.	3	ATG/ATC	M/434/I	+	rpoB	RMP	Jnawali_et_al_2013;Nebenzahl-Guimaraes_et_al_2014;Sandgren_et_al_2009;Walker_et_al_2015;Feuerriegel_et_al_2015
761108	G/T	.	3	ATG/ATT	M/434/I	+	rpoB	RMP	Jnawali_et_al_2013;Nebenzahl-Guimaraes_et_al_2014;Sandgren_et_al_2009;Walker_et_al_2015;Feuerriegel_et_al_2015
761109	G/A	.	1	GAC/AAC	D/435/N	+	rpoB	RMP	Sandgren_et_al_2009
761109	G/C	.	1	GAC/CAC	D/435/H	+	rpoB	RMP	Sandgren_et_al_2009
761109	G/T	.	1	GAC/TAC	D/435/Y	+	rpoB	RMP	Farhat_et_al_2016;Feuerriegel_et_al_2015;Nebenzahl-Guimaraes_et_al_2014;Wang_et_al_2013;Engström_et_al_2012;Helb_et_al_2010;Casali_et_al_2014;Sandgren_et_al_2009
761110	A/C	.	2	GAC/GCC	D/435/A	+	rpoB	RMP	Sandgren_et_al_2009
761110	A/G	.	2	GAC/GGC	D/435/G	+	rpoB	RMP	Nebenzahl-Guimaraes_et_al_2014;Shi_et_al_2013;Wang_et_al_2013;Engström_et_al_2012;Helb_et_al_2010;Casali_et_al_2014;Sandgren_et_al_2009;Feuerriegel_et_al_2015
761110	A/T	.	2	GAC/GTC	D/435/V	+	rpoB	RMP	Feuerriegel_et_al_2015;Farhat_et_al_2016;Jnawali_et_al_2013;Zhang_et_al_2013;Nebenzahl-Guimaraes_et_al_2014;Shi_et_al_2013;Wang_et_al_2013;Engström_et_al_2012;Helb_et_al_2010;Jin_et_al_2012;Casali_et_al_2014;Sandgren_et_al_2009;Flandrois_et_al_2014;Walker_et_al_2015
761111	CCAGAAC/C	.	.	.	.	+	rpoB	RMP	Flandrois_et_al_2014;Sandgren_et_al_2009
761111	CCAG/C	.	.	.	.	+	rpoB	RMP	Flandrois_et_al_2014
761111	C/A	.	3	GAC/GAA	D/435/E	+	rpoB	RMP	Feuerriegel_et_al_2015;Sandgren_et_al_2009
761111	C/G	.	3	GAC/GAG	D/435/E	+	rpoB	RMP	Feuerriegel_et_al_2015;Sandgren_et_al_2009
761113	AGAACAA/A	.	.	.	.	+	rpoB	RMP	Flandrois_et_al_2014;Sandgren_et_al_2009
761113	A/T	.	2	CAG/CTG	Q/436/L	+	rpoB	RMP	Sandgren_et_al_2009
761114	G/C	.	3	CAG/CAC	Q/436/H	+	rpoB	RMP	Sandgren_et_al_2009
761114	G/T	.	3	CAG/CAT	Q/436/H	+	rpoB	RMP	Sandgren_et_al_2009
761115	A/C	.	1	AAC/CAC	N/437/H	+	rpoB	RMP	Sandgren_et_al_2009
761115	A/G	.	1	AAC/GAC	N/437/D	+	rpoB	RMP	Sandgren_et_al_2009
761115	A/T	.	1	AAC/TAC	N/437/Y	+	rpoB	RMP	Sandgren_et_al_2009
761116	A/C	.	2	AAC/ACC	N/437/T	+	rpoB	RMP	Sandgren_et_al_2009
761116	A/T	.	2	AAC/ATC	N/437/I	+	rpoB	RMP	Sandgren_et_al_2009
761117	CAAC/C	.	.	.	.	+	rpoB	RMP	Flandrois_et_al_2014;Sandgren_et_al_2009;Feuerriegel_et_al_2015
761120	C/A	.	3	AAC/AAA	N/438/K	+	rpoB	RMP	Sandgren_et_al_2009;Feuerriegel_et_al_2015
761120	C/G	.	3	AAC/AAG	N/438/K	+	rpoB	RMP	Sandgren_et_al_2009;Feuerriegel_et_al_2015
761124	C/A	.	1	CTG/ATG	L/440/M	+	rpoB	RMP	Sandgren_et_al_2009
761124	C/T	.	1	CTG/TTG	L/440/L	+	rpoB	RMP	Sandgren_et_al_2009
761125	T/C	.	2	CTG/CCG	L/440/P	+	rpoB	RMP	Sandgren_et_al_2009
761126	G/A	.	3	CTG/CTA	L/440/L	+	rpoB	RMP	Sandgren_et_al_2009
761126	G/C	.	3	CTG/CTC	L/440/L	+	rpoB	RMP	Sandgren_et_al_2009
761126	G/T	.	3	CTG/CTT	L/440/L	+	rpoB	RMP	Sandgren_et_al_2009
761128	C/G	.	2	TCG/TGG	S/441/W	+	rpoB	RMP	Helb_et_al_2010;Sandgren_et_al_2009;Feuerriegel_et_al_2015
761128	C/T	.	2	TCG/TTG	S/441/L	+	rpoB	RMP	Feuerriegel_et_al_2015;Jnawali_et_al_2013;Helb_et_al_2010;Sandgren_et_al_2009;Walker_et_al_2015
761130	G/T	.	1	GGG/TGG	G/442/W	+	rpoB	RMP	Sandgren_et_al_2009
761131	G/C	.	2	GGG/GCG	G/442/A	+	rpoB	RMP	Sandgren_et_al_2009
761134	T/C	.	2	TTG/TCG	L/443/S	+	rpoB	RMP	Sandgren_et_al_2009
761134	T/G	.	2	TTG/TGG	L/443/W	+	rpoB	RMP	Sandgren_et_al_2009
761136	A/C	.	1	ACC/CCC	T/444/P	+	rpoB	RMP	Sandgren_et_al_2009
761137	C/T	.	2	ACC/ATC	T/444/I	+	rpoB	RMP	Sandgren_et_al_2009
761139	C/A	.	1	CAC/AAC	H/445/N	+	rpoB	RMP	Walker_et_al_2015;Feuerriegel_et_al_2015;Zhang_et_al_2013;Shi_et_al_2013;Wang_et_al_2013;Engström_et_al_2012;Helb_et_al_2010;Sandgren_et_al_2009
761139	C/G	.	1	CAC/GAC	H/445/D	+	rpoB	RMP	Farhat_et_al_2016;Nebenzahl-Guimaraes_et_al_2014;Shi_et_al_2013;Wang_et_al_2013;Engström_et_al_2012;Helb_et_al_2010;Jin_et_al_2012;Casali_et_al_2014;Sandgren_et_al_2009;Walker_et_al_2015;Feuerriegel_et_al_2015
761139	C/T	.	1	CAC/TAC	H/445/Y	+	rpoB	RMP	Feuerriegel_et_al_2015;Jnawali_et_al_2013;Nebenzahl-Guimaraes_et_al_2014;Shi_et_al_2013;Wang_et_al_2013;Engström_et_al_2012;Helb_et_al_2010;Jin_et_al_2012;Casali_et_al_2014;Sandgren_et_al_2009;Farhat_et_al_2016;Walker_et_al_2015
761140	A/C	.	2	CAC/CCC	H/445/P	+	rpoB	RMP	Feuerriegel_et_al_2015;Helb_et_al_2010;Sandgren_et_al_2009
761140	A/G	.	2	CAC/CGC	H/445/R	+	rpoB	RMP	Walker_et_al_2015;Shi_et_al_2013;Wang_et_al_2013;Engström_et_al_2012;Helb_et_al_2010;Casali_et_al_2014;Sandgren_et_al_2009;Farhat_et_al_2016;Feuerriegel_et_al_2015
761140	A/T	.	2	CAC/CTC	H/445/L	+	rpoB	RMP	Jnawali_et_al_2013;Engström_et_al_2012;Helb_et_al_2010;Casali_et_al_2014;Sandgren_et_al_2009;Flandrois_et_al_2014;Walker_et_al_2015;Feuerriegel_et_al_2015;Farhat_et_al_2016
761141	CAAG/C	.	.	.	.	+	rpoB	RMP	Sandgren_et_al_2009;Flandrois_et_al_2014
761141	C/A	.	3	CAC/CAA	H/445/Q	+	rpoB	RMP	Jnawali_et_al_2013;Zhang_et_al_2013;Sandgren_et_al_2009;Feuerriegel_et_al_2015
761141	C/G	.	3	CAC/CAG	H/445/Q	+	rpoB	RMP	Jnawali_et_al_2013;Zhang_et_al_2013;Sandgren_et_al_2009;Feuerriegel_et_al_2015
761142	A/C	.	1	AAG/CAG	K/446/Q	+	rpoB	RMP	Sandgren_et_al_2009
761144	G/C	.	3	AAG/AAC	K/446/N	+	rpoB	RMP	Sandgren_et_al_2009
761144	G/T	.	3	AAG/AAT	K/446/N	+	rpoB	RMP	Sandgren_et_al_2009
761146	G/A	.	2	CGC/CAC	R/447/H	+	rpoB	RMP	Sandgren_et_al_2009
761146	G/C	.	2	CGC/CCC	R/447/P	+	rpoB	RMP	Flandrois_et_al_2014;Sandgren_et_al_2009
761154	T/C	.	1	TCG/CCG	S/450/P	+	rpoB	RMP	Casali_et_al_2014
761154	T/G	.	1	TCG/GCG	S/450/A	+	rpoB	RMP	Feuerriegel_et_al_2015
761155	C/A	.	2	TCG/TAG	S/450/*	+	rpoB	RMP	Farhat_et_al_2016
761155	C/G	.	2	TCG/TGG	S/450/W	+	rpoB	RMP	Walker_et_al_2015;Farhat_et_al_2016;Engström_et_al_2012;Helb_et_al_2010;Casali_et_al_2014;Sandgren_et_al_2009;Feuerriegel_et_al_2015
761155	C/T	.	2	TCG/TTG	S/450/L	+	rpoB	RMP	Jnawali_et_al_2013;Zhang_et_al_2013;Nebenzahl-Guimaraes_et_al_2014;Shi_et_al_2013;Wang_et_al_2013;Engström_et_al_2012;Helb_et_al_2010;Jin_et_al_2012;Casali_et_al_2014;Sandgren_et_al_2009;Walker_et_al_2015;Farhat_et_al_2016;Feuerriegel_et_al_2015
761161	T/C	.	2	CTG/CCG	L/452/P	+	rpoB	RMP	Farhat_et_al_2016;Jnawali_et_al_2013;Engström_et_al_2012;Helb_et_al_2010;Casali_et_al_2014;Sandgren_et_al_2009;Flandrois_et_al_2014;Feuerriegel_et_al_2015;Walker_et_al_2015
761166	C/T	.	1	CCC/TCC	P/454/S	+	rpoB	RMP	Sandgren_et_al_2009
761167	C/A	.	2	CCC/CAC	P/454/H	+	rpoB	RMP	Sandgren_et_al_2009
761167	C/G	.	2	CCC/CGC	P/454/R	+	rpoB	RMP	Engström_et_al_2012
761167	C/T	.	2	CCC/CTC	P/454/L	+	rpoB	RMP	Jnawali_et_al_2013;Engström_et_al_2012
761172	G/A	.	1	GGT/AGT	G/456/S	+	rpoB	RMP	Casali_et_al_2014
761176	T/C	.	2	CTG/CCG	L/457/P	+	rpoB	RMP	Sandgren_et_al_2009
761183	TG/T	.	.	.	.	+	rpoB	RMP	Walker_et_al_2015
761185	A/G	.	2	GAG/GGG	E/460/G	+	rpoB	RMP	Sandgren_et_al_2009
761196	C/A	.	1	CTG/ATG	L/464/M	+	rpoB	RMP	Sandgren_et_al_2009
761198	G/GGCCA	.	.	.	.	+	rpoB	RMP	Walker_et_al_2015
761200	AC/A	.	.	.	.	+	rpoB	RMP	Walker_et_al_2015
761202	G/GATTC	.	.	.	.	+	rpoB	RMP	Walker_et_al_2015
761204	CT/C	.	.	.	.	+	rpoB	RMP	Walker_et_al_2015
761220	T/G	.	1	TCG/GCG	S/472/A	+	rpoB	RMP	Sandgren_et_al_2009
761233	GGGCCCC/G	.	.	.	.	+	rpoB	RMP	Walker_et_al_2015
761244	A/G	.	1	ATC/GTC	I/480/V	+	rpoB	RMP	Zhang_et_al_2013;Sandgren_et_al_2009
761245	T/C	.	2	ATC/ACC	I/480/T	+	rpoB	RMP	Sandgren_et_al_2009
761248	A/G	.	2	GAA/GGA	E/481/G	+	rpoB	RMP	Sandgren_et_al_2009
761250	A/C	.	1	ACC/CCC	T/482/P	+	rpoB	RMP	Jnawali_et_al_2013
761254	C/T	.	2	CCT/CTT	P/483/L	+	rpoB	RMP	Sandgren_et_al_2009
761274	C/G	.	1	CTG/GTG	L/490/V	+	rpoB	RMP	Sandgren_et_al_2009
761277	A/G	.	1	ATC/GTC	I/491/V	+	rpoB	RMP	Casali_et_al_2014
761277	A/T	.	1	ATC/TTC	I/491/F	+	rpoB	RMP	Feuerriegel_et_al_2015;Farhat_et_al_2016;Walker_et_al_2015;Nebenzahl-Guimaraes_et_al_2014;Sandgren_et_al_2009
761283	T/A	.	1	TCG/ACG	S/493/T	+	rpoB	RMP	Desjardins_et_al_2016
761283	T/C	.	1	TCG/CCG	S/493/P	+	rpoB	RMP	Desjardins_et_al_2016
761283	T/G	.	1	TCG/GCG	S/493/A	+	rpoB	RMP	Desjardins_et_al_2016
761284	C/A	.	2	TCG/TAG	S/493/*	+	rpoB	RMP	Desjardins_et_al_2016
761284	C/G	.	2	TCG/TGG	S/493/W	+	rpoB	RMP	Desjardins_et_al_2016
761284	C/T	.	2	TCG/TTG	S/493/L	+	rpoB	RMP	Desjardins_et_al_2016;Sandgren_et_al_2009
761292	G/A	.	1	GTG/ATG	V/496/M	+	rpoB	RMP	Casali_et_al_2014
761292	G/C	.	1	GTG/CTG	V/496/L	+	rpoB	RMP	Casali_et_al_2014
761292	G/T	.	1	GTG/TTG	V/496/L	+	rpoB	RMP	Casali_et_al_2014
761460	C/T	.	1	CGC/TGC	R/552/C	+	rpoB	RMP	Sandgren_et_al_2009
761582	G/C	.	3	GAG/GAC	E/592/D	+	rpoB	RMP	Flandrois_et_al_2014
761582	G/T	.	3	GAG/GAT	E/592/D	+	rpoB	RMP	Flandrois_et_al_2014
761832	A/C	.	1	ACT/CCT	T/676/P	+	rpoB	RMP	Walker_et_al_2015
762089	G/C	.	3	GAG/GAC	E/761/D	+	rpoB	RMP	Zhang_et_al_2013
762089	G/T	.	3	GAG/GAT	E/761/D	+	rpoB	RMP	Zhang_et_al_2013
762310	A/C	.	2	CAC/CCC	H/835/P	+	rpoB	RMP	Casali_et_al_2014
762310	A/G	.	2	CAC/CGC	H/835/R	+	rpoB	RMP	Casali_et_al_2014
762748	G/A	.	2	GGC/GAC	G/981/D	+	rpoB	RMP	Walker_et_al_2015
1416212	T/C	A/G	2	CAG/CGG	Q/379/R	-	embR	EMB	Sandgren_et_al_2009
1416242	A/G	T/C	2	ATT/ACT	I/369/T	-	embR	EMB	Sandgren_et_al_2009
1416282	G/C	C/G	1	CGA/GGA	R/356/G	-	embR	EMB	Sandgren_et_al_2009
1416299	A/C	T/G	2	GTG/GGG	V/350/G	-	embR	EMB	Sandgren_et_al_2009
1416371	C/T	G/A	2	AGC/AAC	S/326/N	-	embR	EMB	Sandgren_et_al_2009
1416390	G/C	C/G	1	CTA/GTA	L/320/V	-	embR	EMB	Sandgren_et_al_2009
1416474	G/T	C/A	1	CTG/ATG	L/292/M	-	embR	EMB	Sandgren_et_al_2009
1416630	C/G	G/C	1	GGC/CGC	G/240/R	-	embR	EMB	Sandgren_et_al_2009
1416660	G/A	C/T	1	CGG/TGG	R/230/W	-	embR	EMB	Sandgren_et_al_2009
1416679	A/T	T/A	3	GAT/GAA	D/223/E	-	embR	EMB	Sandgren_et_al_2009
1416679	A/C	T/G	3	GAT/GAG	D/223/E	-	embR	EMB	Sandgren_et_al_2009
1416717	G/T	C/A	1	CTG/ATG	L/211/M	-	embR	EMB	Sandgren_et_al_2009
1416749	T/G	A/C	2	GAA/GCA	E/200/A	-	embR	EMB	Sandgren_et_al_2009
1416784	G/T	C/A	3	AGC/AGA	S/188/R	-	embR	EMB	Sandgren_et_al_2009
1416784	G/C	C/G	3	AGC/AGG	S/188/R	-	embR	EMB	Sandgren_et_al_2009
1416786	T/G	A/C	1	AGC/CGC	S/188/R	-	embR	EMB	Sandgren_et_al_2009
1416788	G/A	C/T	2	GCC/GTC	A/187/V	-	embR	EMB	Sandgren_et_al_2009
1416792	G/C	C/G	1	CGG/GGG	R/186/G	-	embR	EMB	Sandgren_et_al_2009
1416821	G/A	C/T	2	GCC/GTC	A/176/V	-	embR	EMB	Sandgren_et_al_2009
1416833	A/C	T/G	2	CTT/CGT	L/172/R	-	embR	EMB	Sandgren_et_al_2009
1417191	C/G	G/C	1	GAC/CAC	D/53/H	-	embR	EMB	Sandgren_et_al_2009
1417254	T/G	A/C	1	ACC/CCC	T/32/P	-	embR	EMB	Sandgren_et_al_2009
1417328	A/C	T/G	2	GTG/GGG	V/7/G	-	embR	EMB	Sandgren_et_al_2009
1673348	A/T	.	.	.	.	+	fabG1 promoter	INH	Sandgren_et_al_2009
1673373	G/C	.	.	.	.	+	fabG1 promoter	INH	Sandgren_et_al_2009
1673416	G/T	.	.	.	.	+	fabG1 promoter	INH	Slayden_&_Barry;_2000;Sandgren_et_al_2009
1673423	G/T	.	.	.	.	+	fabG1 promoter	INH	Jnawali_et_al_2013;Engström_et_al_2012;Sandgren_et_al_2009;Walker_et_al_2015;Farhat_et_al_2016;Feuerriegel_et_al_2015
1673424	A/G	.	.	.	.	+	fabG1 promoter	INH	Jin_et_al_2012;Sandgren_et_al_2009;Feuerriegel_et_al_2015
1673425	C/T	.	.	.	.	+	fabG1 promoter	INH	Feuerriegel_et_al_2015;Jnawali_et_al_2013;Boonaiam;_Chaiprasert;_Prammananan;_&_Leechawengwongs;_2010;Wang_et_al_2013;Slayden_&_Barry;_2000;Engström_et_al_2012;Jin_et_al_2012;Sandgren_et_al_2009;Farhat_et_al_2016;Walker_et_al_2015
1673429	A/T	.	.	.	.	+	fabG1 promoter	INH	Sandgren_et_al_2009
1673432	T/C	.	.	.	.	+	fabG1 promoter	INH	Jnawali_et_al_2013;Boonaiam;_Chaiprasert;_Prammananan;_&_Leechawengwongs;_2010;Jin_et_al_2012;Sandgren_et_al_2009;Farhat_et_al_2016;Walker_et_al_2015;Feuerriegel_et_al_2015
1673432	T/G	.	.	.	.	+	fabG1 promoter	INH	Farhat_et_al_2016;Slayden_&_Barry;_2000;Engström_et_al_2012;Sandgren_et_al_2009
1673432	T/A	.	.	.	.	+	fabG1 promoter	INH	Feuerriegel_et_al_2015;Slayden_&_Barry;_2000;Engström_et_al_2012;Jin_et_al_2012;Sandgren_et_al_2009
1673435	T/A	.	.	.	.	+	fabG1 promoter	INH	Sandgren_et_al_2009
1674185	A/T	.	.	.	.	+	inhA promoter	INH	Desjardins_et_al_2016
1674187	A/T	.	.	.	.	+	inhA promoter	INH	Desjardins_et_al_2016
1674194	G/G	.	.	.	.	+	inhA promoter	INH	Desjardins_et_al_2016
1674194	G/C	.	.	.	.	+	inhA promoter	INH	Desjardins_et_al_2016
1674194	G/A	.	.	.	.	+	inhA promoter	INH	Desjardins_et_al_2016
1674225	A/C	.	3	AAA/AAC	K/8/N	+	inhA	INH	Sandgren_et_al_2009
1674225	A/T	.	3	AAA/AAT	K/8/N	+	inhA	INH	Sandgren_et_al_2009
1674232	C/G	.	1	CTG/GTG	L/11/V	+	inhA	INH	Boonaiam;_Chaiprasert;_Prammananan;_&_Leechawengwongs;_2010
1674248	T/C	.	2	ATC/ACC	I/16/T	+	inhA	INH	Slayden_&_Barry;_2000;Sandgren_et_al_2009
1674262	A/G	.	1	ATC/GTC	I/21/V	+	inhA	INH	Boonaiam;_Chaiprasert;_Prammananan;_&_Leechawengwongs;_2010;Slayden_&_Barry;_2000;Sandgren_et_al_2009
1674263	T/A	.	2	ATC/AAC	I/21/N	+	inhA	INH	Boonaiam;_Chaiprasert;_Prammananan;_&_Leechawengwongs;_2010
1674263	T/C	.	2	ATC/ACC	I/21/T	+	inhA	INH	Walker_et_al_2015;Sandgren_et_al_2009
1674319	G/T	.	1	GGG/TGG	G/40/W	+	inhA	INH	Boonaiam;_Chaiprasert;_Prammananan;_&_Leechawengwongs;_2010
1674341	T/C	.	2	ATT/ACT	I/47/T	+	inhA	INH	Slayden_&_Barry;_2000;Sandgren_et_al_2009
1674481	T/G	.	1	TCG/GCG	S/94/A	+	inhA	INH	Boonaiam;_Chaiprasert;_Prammananan;_&_Leechawengwongs;_2010;Zhang_et_al_2013;Nebenzahl-Guimaraes_et_al_2014;Slayden_&_Barry;_2000;Sandgren_et_al_2009;Farhat_et_al_2016;Walker_et_al_2015;Feuerriegel_et_al_2015
1674482	C/G	.	2	TCG/TGG	S/94/W	+	inhA	INH	Boonaiam;_Chaiprasert;_Prammananan;_&_Leechawengwongs;_2010
1674482	C/T	.	2	TCG/TTG	S/94/L	+	inhA	INH	Sandgren_et_al_2009
1674485	T/C	.	2	ATT/ACT	I/95/T	+	inhA	INH	Sandgren_et_al_2009
1674782	T/C	.	2	ATC/ACC	I/194/T	+	inhA	INH	Sandgren_et_al_2009;Feuerriegel_et_al_2015;Walker_et_al_2015
1833742	A/C	.	3	GAA/GAC	E/67/D	+	rpsA	PZA	Walker_et_al_2015
1833742	A/T	.	3	GAA/GAT	E/67/D	+	rpsA	PZA	Walker_et_al_2015
1833909	A/C	.	2	GAC/GCC	D/123/A	+	rpsA	PZA	Feuerriegel_et_al_2015
1834319	G/A	.	1	GTC/ATC	V/260/I	+	rpsA	PZA	Walker_et_al_2015
1834325	G/A	.	1	GTG/ATG	V/262/M	+	rpsA	PZA	Feuerriegel_et_al_2015
1834840	G/C	.	3	GAG/GAC	E/433/D	+	rpsA	PZA	Tan_et_al_2013
1834840	G/T	.	3	GAG/GAT	E/433/D	+	rpsA	PZA	Tan_et_al_2013
1834852	CGCC/C	.	.	.	.	+	rpsA	PZA	Feuerriegel_et_al_2015
1834961	C/T	.	1	CGG/TGG	R/474/W	+	rpsA	PZA	Tan_et_al_2013
1834962	G/T	.	2	CGG/CTG	R/474/L	+	rpsA	PZA	Tan_et_al_2013
2102240	C/T	G/A	2	CGC/CAC	R/268/H	-	ndh	INH	Feuerriegel_et_al_2015
2102369	C/T	G/A	2	GGC/GAC	G/225/D	-	ndh	INH	Walker_et_al_2015
2102715	T/C	A/G	1	ACC/GCC	T/110/A	-	ndh	INH	Feuerriegel_et_al_2015
2153906	TGTC/T	.	.	.	.	-	katG	INH	Flandrois_et_al_2014;Sandgren_et_al_2009
2153908	T/G	A/C	2	GAC/GCC	D/735/A	-	katG	INH	Sandgren_et_al_2009
2153909	C/T	G/A	1	GAC/AAC	D/735/N	-	katG	INH	Sandgren_et_al_2009
2153928	C/G	G/C	3	TGG/TGC	W/728/C	-	katG	INH	Sandgren_et_al_2009
2153928	C/A	G/T	3	TGG/TGT	W/728/C	-	katG	INH	Sandgren_et_al_2009
2153932	G/T	C/A	2	GCC/GAC	A/727/D	-	katG	INH	Sandgren_et_al_2009
2153962	T/G	A/C	2	CAG/CCG	Q/717/P	-	katG	INH	Sandgren_et_al_2009
2153966	C/G	G/C	1	GCG/CCG	A/716/P	-	katG	INH	Sandgren_et_al_2009
2153975	C/G	G/C	1	GCC/CCC	A/713/P	-	katG	INH	Sandgren_et_al_2009
2153983	A/G	T/C	2	GTC/GCC	V/710/A	-	katG	INH	Sandgren_et_al_2009
2154001	A/G	T/C	2	TTG/TCG	L/704/S	-	katG	INH	Walker_et_al_2015
2154014	A/G	T/C	1	TCC/CCC	S/700/P	-	katG	INH	Sandgren_et_al_2009;Walker_et_al_2015
2154028	T/G	A/C	2	GAC/GCC	D/695/A	-	katG	INH	Sandgren_et_al_2009
2154059	C/G	G/C	1	GGC/CGC	G/685/R	-	katG	INH	Sandgren_et_al_2009
2154154	A/G	T/C	2	CTG/CCG	L/653/P	-	katG	INH	Sandgren_et_al_2009
2154202	TA/T	.	.	.	.	-	katG	INH	Walker_et_al_2015
2154205	G/T	C/A	2	GCA/GAA	A/636/E	-	katG	INH	Sandgren_et_al_2009
2154212	G/A	C/T	1	CTC/TTC	L/634/F	-	katG	INH	Sandgren_et_al_2009
2154214	A/G	T/C	2	GTC/GCC	V/633/A	-	katG	INH	Walker_et_al_2015
2154227	C/T	G/A	1	GGT/AGT	G/629/S	-	katG	INH	Slayden_&_Barry;_2000;Sandgren_et_al_2009
2154232	A/G	T/C	2	CTG/CCG	L/627/P	-	katG	INH	Walker_et_al_2015
2154256	A/G	T/C	2	CTC/CCC	L/619/P	-	katG	INH	Sandgren_et_al_2009
2154262	A/AGT	.	.	.	.	-	katG	INH	Flandrois_et_al_2014
2154271	G/T	C/A	2	GCG/GAG	A/614/E	-	katG	INH	Walker_et_al_2015
2154285	C/T	G/A	3	ATG/ATA	M/609/I	-	katG	INH	Sandgren_et_al_2009
2154285	C/G	G/C	3	ATG/ATC	M/609/I	-	katG	INH	Sandgren_et_al_2009
2154285	C/A	G/T	3	ATG/ATT	M/609/I	-	katG	INH	Sandgren_et_al_2009
2154293	C/T	G/A	1	GAG/AAG	E/607/K	-	katG	INH	Sandgren_et_al_2009
2154334	C/T	G/A	2	GGC/GAC	G/593/D	-	katG	INH	Sandgren_et_al_2009
2154347	G/T	C/A	1	CCC/ACC	P/589/T	-	katG	INH	Sandgren_et_al_2009
2154351	C/T	G/A	3	CTG/CTA	L/587/L	-	katG	INH	Desjardins_et_al_2016
2154351	C/G	G/C	3	CTG/CTC	L/587/L	-	katG	INH	Desjardins_et_al_2016
2154351	C/A	G/T	3	CTG/CTT	L/587/L	-	katG	INH	Desjardins_et_al_2016
2154352	A/T	T/A	2	CTG/CAG	L/587/Q	-	katG	INH	Desjardins_et_al_2016
2154352	A/G	T/C	2	CTG/CCG	L/587/P	-	katG	INH	Desjardins_et_al_2016;Sandgren_et_al_2009
2154352	A/C	T/G	2	CTG/CGG	L/587/R	-	katG	INH	Desjardins_et_al_2016
2154353	G/T	C/A	1	CTG/ATG	L/587/M	-	katG	INH	Desjardins_et_al_2016;Sandgren_et_al_2009
2154353	G/C	C/G	1	CTG/GTG	L/587/V	-	katG	INH	Desjardins_et_al_2016
2154353	G/A	C/T	1	CTG/TTG	L/587/L	-	katG	INH	Desjardins_et_al_2016
2154391	G/T	C/A	2	GCG/GAG	A/574/E	-	katG	INH	Sandgren_et_al_2009
2154391	G/A	C/T	2	GCG/GTG	A/574/V	-	katG	INH	Sandgren_et_al_2009
2154395	C/T	G/A	1	GAT/AAT	D/573/N	-	katG	INH	Sandgren_et_al_2009
2154412	A/G	T/C	2	TTC/TCC	F/567/S	-	katG	INH	Sandgren_et_al_2009
2154444	TG/T	.	.	.	.	-	katG	INH	Flandrois_et_al_2014;Sandgren_et_al_2009
2154460	G/C	C/G	2	GCC/GGC	A/551/G	-	katG	INH	Sandgren_et_al_2009
2154463	G/T	C/A	2	GCC/GAC	A/550/D	-	katG	INH	Sandgren_et_al_2009
2154527	T/C	A/G	1	AAC/GAC	N/529/D	-	katG	INH	Sandgren_et_al_2009
2154538	T/G	A/C	2	CAG/CCG	Q/525/P	-	katG	INH	Sandgren_et_al_2009
2154552	G/GGTGCGAATGACCTTGCGCAGATCCCCGTCGGGGTCGTTGACCTCCCACCCGACTTGTGGCTGCA	.	.	.	.	-	katG	INH	Flandrois_et_al_2014
2154569	G/A	C/T	1	CGC/TGC	R/515/C	-	katG	INH	Sandgren_et_al_2009
2154597	C/T	G/A	3	TGG/TGA	W/505/*	-	katG	INH	Walker_et_al_2015
2154598	C/T	G/A	2	TGG/TAG	W/505/*	-	katG	INH	Walker_et_al_2015
2154598	C/G	G/C	2	TGG/TCG	W/505/S	-	katG	INH	Sandgren_et_al_2009
2154599	A/T	T/A	1	TGG/AGG	W/505/R	-	katG	INH	Sandgren_et_al_2009
2154599	A/G	T/C	1	TGG/CGG	W/505/R	-	katG	INH	Sandgren_et_al_2009
2154606	T/G	A/C	3	CAA/CAC	Q/502/H	-	katG	INH	Sandgren_et_al_2009
2154606	T/A	A/T	3	CAA/CAT	Q/502/H	-	katG	INH	Sandgren_et_al_2009
2154625	C/A	G/T	2	CGC/CTC	R/496/L	-	katG	INH	Jnawali_et_al_2013
2154628	C/T	G/A	2	GGT/GAT	G/495/D	-	katG	INH	Desjardins_et_al_2016
2154628	C/G	G/C	2	GGT/GCT	G/495/A	-	katG	INH	Desjardins_et_al_2016
2154628	C/A	G/T	2	GGT/GTT	G/495/V	-	katG	INH	Desjardins_et_al_2016
2154629	C/T	G/A	1	GGT/AGT	G/495/S	-	katG	INH	Desjardins_et_al_2016
2154629	C/G	G/C	1	GGT/CGT	G/495/R	-	katG	INH	Desjardins_et_al_2016
2154629	C/A	G/T	1	GGT/TGT	G/495/C	-	katG	INH	Desjardins_et_al_2016
2154641	C/A	G/T	1	GGC/TGC	G/491/C	-	katG	INH	Sandgren_et_al_2009
2154647	GC/G	.	.	.	.	-	katG	INH	Walker_et_al_2015
2154648	C/G	G/C	3	AAG/AAC	K/488/N	-	katG	INH	Sandgren_et_al_2009
2154648	C/A	G/T	3	AAG/AAT	K/488/N	-	katG	INH	Sandgren_et_al_2009
2154658	C/A	G/T	2	GGT/GTT	G/485/V	-	katG	INH	Jnawali_et_al_2013;Sandgren_et_al_2009
2154662	GC/G	.	.	.	.	-	katG	INH	Walker_et_al_2015
2154662	G/T	C/A	1	CGT/AGT	R/484/S	-	katG	INH	Sandgren_et_al_2009
2154670	G/A	C/T	2	TCG/TTG	S/481/L	-	katG	INH	Walker_et_al_2015
2154681	C/T	G/A	3	TGG/TGA	W/477/*	-	katG	INH	Sandgren_et_al_2009
2154682	C/T	G/A	2	TGG/TAG	W/477/*	-	katG	INH	Sandgren_et_al_2009
2154695	C/A	G/T	1	GTT/TTT	V/473/F	-	katG	INH	Jnawali_et_al_2013
2154722	C/A	G/T	1	GCA/TCA	A/464/S	-	katG	INH	Jnawali_et_al_2013
2154724	CA/C	.	.	.	.	-	katG	INH	Walker_et_al_2015
2154725	G/A	C/T	1	CGG/TGG	R/463/W	-	katG	INH	Jnawali_et_al_2013
2154727	A/G	T/C	2	ATC/ACC	I/462/T	-	katG	INH	Sandgren_et_al_2009
2154730	T/G	A/C	2	CAG/CCG	Q/461/P	-	katG	INH	Jnawali_et_al_2013
2154737	T/A	A/T	1	AAG/TAG	K/459/*	-	katG	INH	Jnawali_et_al_2013
2154742	C/A	G/T	2	AGC/ATC	S/457/I	-	katG	INH	Sandgren_et_al_2009
2154767	G/A	C/T	1	CTC/TTC	L/449/F	-	katG	INH	Sandgren_et_al_2009
2154782	C/CT	.	.	.	.	-	katG	INH	Flandrois_et_al_2014
2154782	C/T	G/A	1	GCG/ACG	A/444/T	-	katG	INH	Sandgren_et_al_2009
2154808	G/A	C/T	2	ACC/ATC	T/435/I	-	katG	INH	Jnawali_et_al_2013
2154812	G/A	C/T	1	CAG/TAG	Q/434/*	-	katG	INH	Sandgren_et_al_2009
2154827	G/A	C/T	1	CCG/TCG	P/429/S	-	katG	INH	Sandgren_et_al_2009
2154830	C/T	G/A	1	GGG/AGG	G/428/R	-	katG	INH	Jnawali_et_al_2013
2154830	C/G	G/C	1	GGG/CGG	G/428/R	-	katG	INH	Jnawali_et_al_2013
2154841	G/T	C/A	2	GCG/GAG	A/424/E	-	katG	INH	Sandgren_et_al_2009
2154841	G/C	C/G	2	GCG/GGG	A/424/G	-	katG	INH	Boonaiam;_Chaiprasert;_Prammananan;_&_Leechawengwongs;_2010
2154841	G/A	C/T	2	GCG/GTG	A/424/V	-	katG	INH	Sandgren_et_al_2009
2154857	C/G	G/C	1	GAC/CAC	D/419/H	-	katG	INH	Jnawali_et_al_2013;Sandgren_et_al_2009
2154859	C/T	G/A	2	CGA/CAA	R/418/Q	-	katG	INH	Sandgren_et_al_2009
2154859	C/A	G/T	2	CGA/CTA	R/418/L	-	katG	INH	Sandgren_et_al_2009
2154870	C/G	G/C	3	AAG/AAC	K/414/N	-	katG	INH	Sandgren_et_al_2009
2154870	C/A	G/T	3	AAG/AAT	K/414/N	-	katG	INH	Sandgren_et_al_2009
2154875	A/G	T/C	1	TAC/CAC	Y/413/H	-	katG	INH	Sandgren_et_al_2009
2154886	G/T	C/A	2	GCC/GAC	A/409/D	-	katG	INH	Sandgren_et_al_2009
2154908	CG/C	.	.	.	.	-	katG	INH	Flandrois_et_al_2014
2154921	C/T	G/A	3	TGG/TGA	W/397/*	-	katG	INH	Sandgren_et_al_2009
2154922	C/T	G/A	2	TGG/TAG	W/397/*	-	katG	INH	Sandgren_et_al_2009
2154932	T/C	A/G	1	ACG/GCG	T/394/A	-	katG	INH	Sandgren_et_al_2009
2154934	A/T	T/A	2	ATC/AAC	I/393/N	-	katG	INH	Sandgren_et_al_2009
2154941	C/CTAG	.	.	.	.	-	katG	INH	Flandrois_et_al_2014
2154955	AT/A	.	.	.	.	-	katG	INH	Walker_et_al_2015
2154961	A/C	T/G	2	CTG/CGG	L/384/R	-	katG	INH	Sandgren_et_al_2009
2154970	T/C	A/G	2	GAC/GGC	D/381/G	-	katG	INH	Sandgren_et_al_2009
2154973	G/A	C/T	2	ACT/ATT	T/380/I	-	katG	INH	Jnawali_et_al_2013;Sandgren_et_al_2009
2154976	G/A	C/T	2	GCC/GTC	A/379/V	-	katG	INH	Sandgren_et_al_2009
2154979	A/G	T/C	2	CTG/CCG	L/378/P	-	katG	INH	Sandgren_et_al_2009
2155018	G/A	C/T	2	CCG/CTG	P/365/L	-	katG	INH	Jnawali_et_al_2013
2155020	GA/G	.	.	.	.	-	katG	INH	Flandrois_et_al_2014;Sandgren_et_al_2009
2155030	G/T	C/A	2	GCC/GAC	A/361/D	-	katG	INH	Sandgren_et_al_2009
2155043	C/T	G/A	1	GAC/AAC	D/357/N	-	katG	INH	Sandgren_et_al_2009
2155043	C/G	G/C	1	GAC/CAC	D/357/H	-	katG	INH	Sandgren_et_al_2009
2155058	G/A	C/T	1	CAA/TAA	Q/352/*	-	katG	INH	Boonaiam;_Chaiprasert;_Prammananan;_&_Leechawengwongs;_2010;Sandgren_et_al_2009
2155064	C/T	G/A	1	GCT/ACT	A/350/T	-	katG	INH	Sandgren_et_al_2009
2155064	C/A	G/T	1	GCT/TCT	A/350/S	-	katG	INH	Slayden_&_Barry;_2000;Sandgren_et_al_2009
2155074	GC/G	.	.	.	.	-	katG	INH	Flandrois_et_al_2014
2155078	T/G	A/C	2	AAG/ACG	K/345/T	-	katG	INH	Sandgren_et_al_2009
2155090	C/G	G/C	2	TGG/TCG	W/341/S	-	katG	INH	Sandgren_et_al_2009
2155102	T/C	A/G	2	TAC/TGC	Y/337/C	-	katG	INH	Jnawali_et_al_2013;Sandgren_et_al_2009
2155102	T/A	A/T	2	TAC/TTC	Y/337/F	-	katG	INH	Sandgren_et_al_2009
2155105	A/C	T/G	2	CTG/CGG	L/336/R	-	katG	INH	Sandgren_et_al_2009
2155108	A/G	T/C	2	ATC/ACC	I/335/T	-	katG	INH	Sandgren_et_al_2009
2155109	T/C	A/G	1	ATC/GTC	I/335/V	-	katG	INH	Zhang_et_al_2013;Sandgren_et_al_2009
2155121	T/A	A/T	1	AGT/TGT	S/331/C	-	katG	INH	Sandgren_et_al_2009
2155128	C/G	G/C	3	TGG/TGC	W/328/C	-	katG	INH	Sandgren_et_al_2009
2155128	C/A	G/T	3	TGG/TGT	W/328/C	-	katG	INH	Sandgren_et_al_2009
2155129	C/G	G/C	2	TGG/TCG	W/328/S	-	katG	INH	Boonaiam;_Chaiprasert;_Prammananan;_&_Leechawengwongs;_2010;Sandgren_et_al_2009
2155129	C/A	G/T	2	TGG/TTG	W/328/L	-	katG	INH	Sandgren_et_al_2009;Walker_et_al_2015
2155130	A/C	T/G	1	TGG/GGG	W/328/G	-	katG	INH	Sandgren_et_al_2009
2155135	G/A	C/T	2	ACG/ATG	T/326/M	-	katG	INH	Jnawali_et_al_2013
2155142	T/G	A/C	1	ACC/CCC	T/324/P	-	katG	INH	Sandgren_et_al_2009
2155149	C/T	G/A	3	TGG/TGA	W/321/*	-	katG	INH	Sandgren_et_al_2009
2155149	C/G	G/C	3	TGG/TGC	W/321/C	-	katG	INH	Sandgren_et_al_2009
2155149	C/A	G/T	3	TGG/TGT	W/321/C	-	katG	INH	Sandgren_et_al_2009
2155150	C/T	G/A	2	TGG/TAG	W/321/*	-	katG	INH	Sandgren_et_al_2009
2155150	C/G	G/C	2	TGG/TCG	W/321/S	-	katG	INH	Sandgren_et_al_2009;Flandrois_et_al_2014
2155150	C/A	G/T	2	TGG/TTG	W/321/L	-	katG	INH	Sandgren_et_al_2009
2155151	A/T	T/A	1	TGG/AGG	W/321/R	-	katG	INH	Sandgren_et_al_2009
2155151	A/G	T/C	1	TGG/CGG	W/321/R	-	katG	INH	Sandgren_et_al_2009
2155159	T/A	A/T	2	GAG/GTG	E/318/V	-	katG	INH	Flandrois_et_al_2014
2155163	T/G	A/C	1	ATC/CTC	I/317/L	-	katG	INH	Sandgren_et_al_2009
2155163	T/C	A/G	1	ATC/GTC	I/317/V	-	katG	INH	Jnawali_et_al_2013
2155165	C/T	G/A	2	GGC/GAC	G/316/D	-	katG	INH	Sandgren_et_al_2009
2155166	C/T	G/A	1	GGC/AGC	G/316/S	-	katG	INH	Sandgren_et_al_2009
2155167	G/T	C/A	3	AGC/AGA	S/315/R	-	katG	INH	Feuerriegel_et_al_2015;Farhat_et_al_2016;Wang_et_al_2013;Slayden_&_Barry;_2000;Engström_et_al_2012;Sandgren_et_al_2009
2155167	G/C	C/G	3	AGC/AGG	S/315/R	-	katG	INH	Feuerriegel_et_al_2015;Farhat_et_al_2016;Wang_et_al_2013;Slayden_&_Barry;_2000;Engström_et_al_2012;Sandgren_et_al_2009
2155168	C/T	G/A	2	AGC/AAC	S/315/N	-	katG	INH	Farhat_et_al_2016;Walker_et_al_2015;Feuerriegel_et_al_2015;Jnawali_et_al_2013;Boonaiam;_Chaiprasert;_Prammananan;_&_Leechawengwongs;_2010;Engström_et_al_2012;Sandgren_et_al_2009
2155168	C/G	G/C	2	AGC/ACC	S/315/T	-	katG	INH	Farhat_et_al_2016;Walker_et_al_2015;Flandrois_et_al_2014;Jnawali_et_al_2013;Boonaiam;_Chaiprasert;_Prammananan;_&_Leechawengwongs;_2010;Zhang_et_al_2013;Nebenzahl-Guimaraes_et_al_2014;Wang_et_al_2013;Slayden_&_Barry;_2000;Engström_et_al_2012;Jin_et_al_2012;Sandgren_et_al_2009;Feuerriegel_et_al_2015
2155168	C/A	G/T	2	AGC/ATC	S/315/I	-	katG	INH	Walker_et_al_2015;Sandgren_et_al_2009;Feuerriegel_et_al_2015
2155169	T/G	A/C	1	AGC/CGC	S/315/R	-	katG	INH	Feuerriegel_et_al_2015;Farhat_et_al_2016;Wang_et_al_2013;Slayden_&_Barry;_2000;Engström_et_al_2012;Sandgren_et_al_2009
2155169	T/C	A/G	1	AGC/GGC	S/315/G	-	katG	INH	Jnawali_et_al_2013;Sandgren_et_al_2009;Feuerriegel_et_al_2015
2155179	G/T	C/A	3	GAC/GAA	D/311/E	-	katG	INH	Sandgren_et_al_2009
2155179	G/C	C/G	3	GAC/GAG	D/311/E	-	katG	INH	Sandgren_et_al_2009
2155180	T/C	A/G	2	GAC/GGC	D/311/G	-	katG	INH	Sandgren_et_al_2009
2155181	C/A	G/T	1	GAC/TAC	D/311/Y	-	katG	INH	Sandgren_et_al_2009
2155183	TT/T	.	.	.	.	-	katG	INH	Flandrois_et_al_2014;Sandgren_et_al_2009
2155186	C/T	G/A	2	GGT/GAT	G/309/D	-	katG	INH	Sandgren_et_al_2009
2155187	C/T	G/A	1	GGT/AGT	G/309/S	-	katG	INH	Sandgren_et_al_2009
2155187	C/A	G/T	1	GGT/TGT	G/309/C	-	katG	INH	Sandgren_et_al_2009
2155190	T/G	A/C	1	ACC/CCC	T/308/P	-	katG	INH	Sandgren_et_al_2009
2155192	C/T	G/A	2	GGA/GAA	G/307/E	-	katG	INH	Sandgren_et_al_2009
2155192	C/G	G/C	2	GGA/GCA	G/307/A	-	katG	INH	Sandgren_et_al_2009
2155193	C/T	G/A	1	GGA/AGA	G/307/R	-	katG	INH	Sandgren_et_al_2009
2155193	C/G	G/C	1	GGA/CGA	G/307/R	-	katG	INH	Sandgren_et_al_2009
2155198	C/G	G/C	2	GGC/GCC	G/305/A	-	katG	INH	Sandgren_et_al_2009
2155201	T/G	A/C	2	TAT/TCT	Y/304/S	-	katG	INH	Sandgren_et_al_2009
2155206	G/T	C/A	3	AGC/AGA	S/302/R	-	katG	INH	Feuerriegel_et_al_2015;Sandgren_et_al_2009
2155206	G/C	C/G	3	AGC/AGG	S/302/R	-	katG	INH	Feuerriegel_et_al_2015;Sandgren_et_al_2009
2155208	T/G	A/C	1	AGC/CGC	S/302/R	-	katG	INH	Feuerriegel_et_al_2015;Sandgren_et_al_2009
2155210	T/TA	.	.	.	.	-	katG	INH	Flandrois_et_al_2014
2155212	C/T	G/A	3	TGG/TGA	W/300/*	-	katG	INH	Sandgren_et_al_2009
2155212	C/G	G/C	3	TGG/TGC	W/300/C	-	katG	INH	Feuerriegel_et_al_2015;Walker_et_al_2015
2155212	C/A	G/T	3	TGG/TGT	W/300/C	-	katG	INH	Feuerriegel_et_al_2015;Walker_et_al_2015
2155213	C/T	G/A	2	TGG/TAG	W/300/*	-	katG	INH	Sandgren_et_al_2009
2155213	C/G	G/C	2	TGG/TCG	W/300/S	-	katG	INH	Walker_et_al_2015
2155214	A/C	T/G	1	TGG/GGG	W/300/G	-	katG	INH	Jnawali_et_al_2013;Nebenzahl-Guimaraes_et_al_2014;Sandgren_et_al_2009;Feuerriegel_et_al_2015
2155216	C/T	G/A	2	GGC/GAC	G/299/D	-	katG	INH	Desjardins_et_al_2016
2155216	C/G	G/C	2	GGC/GCC	G/299/A	-	katG	INH	Desjardins_et_al_2016;Sandgren_et_al_2009
2155216	C/A	G/T	2	GGC/GTC	G/299/V	-	katG	INH	Desjardins_et_al_2016
2155217	C/T	G/A	1	GGC/AGC	G/299/S	-	katG	INH	Desjardins_et_al_2016
2155217	C/G	G/C	1	GGC/CGC	G/299/R	-	katG	INH	Desjardins_et_al_2016
2155217	C/A	G/T	1	GGC/TGC	G/299/C	-	katG	INH	Sandgren_et_al_2009;Desjardins_et_al_2016
2155222	C/A	G/T	2	GGC/GTC	G/297/V	-	katG	INH	Walker_et_al_2015;Sandgren_et_al_2009;Feuerriegel_et_al_2015
2155228	T/G	A/C	2	CAG/CCG	Q/295/P	-	katG	INH	Sandgren_et_al_2009
2155241	C/G	G/C	1	GCT/CCT	A/291/P	-	katG	INH	Sandgren_et_al_2009
2155245	C/G	G/C	3	GAG/GAC	E/289/D	-	katG	INH	Sandgren_et_al_2009
2155245	C/A	G/T	3	GAG/GAT	E/289/D	-	katG	INH	Sandgren_et_al_2009
2155258	C/T	G/A	2	GGC/GAC	G/285/D	-	katG	INH	Sandgren_et_al_2009
2155270	G/A	C/T	2	GCC/GTC	A/281/V	-	katG	INH	Sandgren_et_al_2009
2155276	C/T	G/A	2	GGC/GAC	G/279/D	-	katG	INH	Sandgren_et_al_2009
2155288	G/C	C/G	2	ACC/AGC	T/275/S	-	katG	INH	Sandgren_et_al_2009
2155289	T/G	A/C	1	ACC/CCC	T/275/P	-	katG	INH	Feuerriegel_et_al_2015;Nebenzahl-Guimaraes_et_al_2014;Slayden_&_Barry;_2000;Sandgren_et_al_2009
2155289	T/C	A/G	1	ACC/GCC	T/275/A	-	katG	INH	Sandgren_et_al_2009
2155289	T/A	A/T	1	ACC/TCC	T/275/S	-	katG	INH	Sandgren_et_al_2009
2155308	GC/G	.	.	.	.	-	katG	INH	Flandrois_et_al_2014
2155316	TC/T	.	.	.	.	-	katG	INH	Sandgren_et_al_2009
2155322	C/T	G/A	1	GCG/ACG	A/264/T	-	katG	INH	Sandgren_et_al_2009
2155327	G/C	C/G	2	ACA/AGA	T/262/R	-	katG	INH	Slayden_&_Barry;_2000;Sandgren_et_al_2009
2155331	C/T	G/A	1	GAA/AAA	E/261/K	-	katG	INH	Jnawali_et_al_2013
2155335	G/T	C/A	3	GAC/GAA	D/259/E	-	katG	INH	Jnawali_et_al_2013
2155335	G/C	C/G	3	GAC/GAG	D/259/E	-	katG	INH	Jnawali_et_al_2013
2155339	T/C	A/G	2	AAC/AGC	N/258/S	-	katG	INH	Sandgren_et_al_2009
2155341	C/T	G/A	3	ATG/ATA	M/257/I	-	katG	INH	Sandgren_et_al_2009
2155341	C/G	G/C	3	ATG/ATC	M/257/I	-	katG	INH	Sandgren_et_al_2009
2155341	C/A	G/T	3	ATG/ATT	M/257/I	-	katG	INH	Sandgren_et_al_2009
2155342	A/G	T/C	2	ATG/ACG	M/257/T	-	katG	INH	Sandgren_et_al_2009
2155356	A/T	T/A	3	TTT/TTA	F/252/L	-	katG	INH	Sandgren_et_al_2009
2155356	A/C	T/G	3	TTT/TTG	F/252/L	-	katG	INH	Sandgren_et_al_2009
2155358	A/G	T/C	1	TTT/CTT	F/252/L	-	katG	INH	Sandgren_et_al_2009
2155360	G/A	C/T	2	ACG/ATG	T/251/M	-	katG	INH	Sandgren_et_al_2009
2155367	G/A	C/T	1	CGC/TGC	R/249/C	-	katG	INH	Sandgren_et_al_2009
2155385	C/A	G/T	1	GCC/TCC	A/243/S	-	katG	INH	Sandgren_et_al_2009
2155389	G/T	C/A	3	CCC/CCA	P/241/P	-	katG	INH	Sandgren_et_al_2009
2155389	G/C	C/G	3	CCC/CCG	P/241/P	-	katG	INH	Sandgren_et_al_2009
2155389	G/A	C/T	3	CCC/CCT	P/241/P	-	katG	INH	Sandgren_et_al_2009
2155398	G/T	C/A	3	AAC/AAA	N/238/K	-	katG	INH	Sandgren_et_al_2009
2155398	G/C	C/G	3	AAC/AAG	N/238/K	-	katG	INH	Sandgren_et_al_2009
2155405	T/G	A/C	2	AAC/ACC	N/236/T	-	katG	INH	Sandgren_et_al_2009
2155411	C/T	G/A	2	GGG/GAG	G/234/E	-	katG	INH	Sandgren_et_al_2009
2155412	C/T	G/A	1	GGG/AGG	G/234/R	-	katG	INH	Sandgren_et_al_2009
2155412	C/G	G/C	1	GGG/CGG	G/234/R	-	katG	INH	Sandgren_et_al_2009
2155417	G/C	C/G	2	CCG/CGG	P/232/R	-	katG	INH	Walker_et_al_2015
2155423	A/G	T/C	2	GTG/GCG	V/230/A	-	katG	INH	Sandgren_et_al_2009
2155426	T/A	A/T	2	TAC/TTC	Y/229/F	-	katG	INH	Sandgren_et_al_2009
2155442	G/C	C/G	1	CAG/GAG	Q/224/E	-	katG	INH	Sandgren_et_al_2009
2155458	G/T	C/A	3	AAC/AAA	N/218/K	-	katG	INH	Sandgren_et_al_2009
2155458	G/C	C/G	3	AAC/AAG	N/218/K	-	katG	INH	Sandgren_et_al_2009
2155514	T/A	A/T	1	AAG/TAG	K/200/*	-	katG	INH	Sandgren_et_al_2009
2155518	C/T	G/A	3	TGG/TGA	W/198/*	-	katG	INH	Sandgren_et_al_2009
2155519	C/T	G/A	2	TGG/TAG	W/198/*	-	katG	INH	Sandgren_et_al_2009
2155529	C/T	G/A	1	GAG/AAG	E/195/K	-	katG	INH	Sandgren_et_al_2009
2155539	CC/C	.	.	.	.	-	katG	INH	Flandrois_et_al_2014;Sandgren_et_al_2009
2155541	A/T	T/A	1	TGG/AGG	W/191/R	-	katG	INH	Sandgren_et_al_2009;Walker_et_al_2015
2155541	A/G	T/C	1	TGG/CGG	W/191/R	-	katG	INH	Sandgren_et_al_2009;Walker_et_al_2015
2155541	A/C	T/G	1	TGG/GGG	W/191/G	-	katG	INH	Walker_et_al_2015
2155545	G/T	C/A	3	GAC/GAA	D/189/E	-	katG	INH	Desjardins_et_al_2016
2155545	G/C	C/G	3	GAC/GAG	D/189/E	-	katG	INH	Desjardins_et_al_2016
2155545	G/A	C/T	3	GAC/GAT	D/189/D	-	katG	INH	Desjardins_et_al_2016
2155546	T/G	A/C	2	GAC/GCC	D/189/A	-	katG	INH	Desjardins_et_al_2016
2155546	T/C	A/G	2	GAC/GGC	D/189/G	-	katG	INH	Desjardins_et_al_2016
2155546	T/A	A/T	2	GAC/GTC	D/189/V	-	katG	INH	Desjardins_et_al_2016
2155547	C/T	G/A	1	GAC/AAC	D/189/N	-	katG	INH	Desjardins_et_al_2016
2155547	C/G	G/C	1	GAC/CAC	D/189/H	-	katG	INH	Desjardins_et_al_2016
2155547	C/A	G/T	1	GAC/TAC	D/189/Y	-	katG	INH	Desjardins_et_al_2016
2155550	CC/C	.	.	.	.	-	katG	INH	Sandgren_et_al_2009
2155555	C/A	G/T	2	GGC/GTC	G/186/V	-	katG	INH	Sandgren_et_al_2009
2155568	C/T	G/A	1	GGG/AGG	G/182/R	-	katG	INH	Walker_et_al_2015
2155568	C/G	G/C	1	GGG/CGG	G/182/R	-	katG	INH	Walker_et_al_2015
2155573	G/T	C/A	2	ACG/AAG	T/180/K	-	katG	INH	Walker_et_al_2015;Sandgren_et_al_2009
2155584	C/T	G/A	3	ATG/ATA	M/176/I	-	katG	INH	Sandgren_et_al_2009
2155584	C/G	G/C	3	ATG/ATC	M/176/I	-	katG	INH	Sandgren_et_al_2009
2155584	C/A	G/T	3	ATG/ATT	M/176/I	-	katG	INH	Sandgren_et_al_2009
2155597	G/A	C/T	2	GCG/GTG	A/172/V	-	katG	INH	Sandgren_et_al_2009
2155598	C/T	G/A	1	GCG/ACG	A/172/T	-	katG	INH	Sandgren_et_al_2009
2155606	C/G	G/C	2	GGC/GCC	G/169/A	-	katG	INH	Sandgren_et_al_2009
2155628	C/T	G/A	1	GCG/ACG	A/162/T	-	katG	INH	Sandgren_et_al_2009
2155633	G/A	C/T	2	TCA/TTA	S/160/L	-	katG	INH	Sandgren_et_al_2009
2155636	A/G	T/C	2	CTC/CCC	L/159/P	-	katG	INH	Walker_et_al_2015
2155641	CG/C	.	.	.	.	-	katG	INH	Walker_et_al_2015
2155647	G/T	C/A	3	TAC/TAA	Y/155/*	-	katG	INH	Desjardins_et_al_2016
2155647	G/C	C/G	3	TAC/TAG	Y/155/*	-	katG	INH	Desjardins_et_al_2016
2155648	T/G	A/C	2	TAC/TCC	Y/155/S	-	katG	INH	Sandgren_et_al_2009;Desjardins_et_al_2016
2155648	T/C	A/G	2	TAC/TGC	Y/155/C	-	katG	INH	Sandgren_et_al_2009;Desjardins_et_al_2016
2155648	T/A	A/T	2	TAC/TTC	Y/155/F	-	katG	INH	Desjardins_et_al_2016
2155649	A/T	T/A	1	TAC/AAC	Y/155/N	-	katG	INH	Desjardins_et_al_2016
2155649	A/G	T/C	1	TAC/CAC	Y/155/H	-	katG	INH	Desjardins_et_al_2016
2155649	A/C	T/G	1	TAC/GAC	Y/155/D	-	katG	INH	Desjardins_et_al_2016
2155669	A/C	T/G	2	CTG/CGG	L/148/R	-	katG	INH	Sandgren_et_al_2009
2155684	T/G	A/C	2	AAG/ACG	K/143/T	-	katG	INH	Sandgren_et_al_2009
2155687	T/G	A/C	2	GAC/GCC	D/142/A	-	katG	INH	Sandgren_et_al_2009
2155687	T/C	A/G	2	GAC/GGC	D/142/G	-	katG	INH	Walker_et_al_2015
2155689	C/G	G/C	3	TTG/TTC	L/141/F	-	katG	INH	Walker_et_al_2015;Sandgren_et_al_2009
2155689	C/A	G/T	3	TTG/TTT	L/141/F	-	katG	INH	Walker_et_al_2015;Sandgren_et_al_2009
2155692	G/T	C/A	3	AGC/AGA	S/140/R	-	katG	INH	Sandgren_et_al_2009
2155692	G/C	C/G	3	AGC/AGG	S/140/R	-	katG	INH	Sandgren_et_al_2009
2155693	C/T	G/A	2	AGC/AAC	S/140/N	-	katG	INH	Sandgren_et_al_2009
2155694	T/G	A/C	1	AGC/CGC	S/140/R	-	katG	INH	Sandgren_et_al_2009
2155694	T/C	A/G	1	AGC/GGC	S/140/G	-	katG	INH	Sandgren_et_al_2009
2155697	C/G	G/C	1	GCC/CCC	A/139/P	-	katG	INH	Sandgren_et_al_2009
2155699	T/G	A/C	2	AAC/ACC	N/138/T	-	katG	INH	Sandgren_et_al_2009
2155699	T/C	A/G	2	AAC/AGC	N/138/S	-	katG	INH	Feuerriegel_et_al_2015;Sandgren_et_al_2009
2155700	T/G	A/C	1	AAC/CAC	N/138/H	-	katG	INH	Sandgren_et_al_2009
2155700	T/C	A/G	1	AAC/GAC	N/138/D	-	katG	INH	Sandgren_et_al_2009
2155729	C/G	G/C	2	CGG/CCG	R/128/P	-	katG	INH	Sandgren_et_al_2009
2155732	T/G	A/C	2	CAG/CCG	Q/127/P	-	katG	INH	Sandgren_et_al_2009
2155734	C/T	G/A	3	ATG/ATA	M/126/I	-	katG	INH	Sandgren_et_al_2009
2155734	C/G	G/C	3	ATG/ATC	M/126/I	-	katG	INH	Sandgren_et_al_2009
2155734	C/A	G/T	3	ATG/ATT	M/126/I	-	katG	INH	Sandgren_et_al_2009
2155738	C/CATG	.	.	.	.	-	katG	INH	Flandrois_et_al_2014
2155738	C/T	G/A	2	GGC/GAC	G/125/D	-	katG	INH	Walker_et_al_2015
2155739	C/CC	.	.	.	.	-	katG	INH	Flandrois_et_al_2014
2155739	C/A	G/T	1	GGC/TGC	G/125/C	-	katG	INH	Sandgren_et_al_2009
2155742	CCCCGGCGCCGCC/C	.	.	.	.	-	katG	INH	Flandrois_et_al_2014
2155750	C/A	G/T	2	GGC/GTC	G/121/V	-	katG	INH	Sandgren_et_al_2009
2155751	C/A	G/T	1	GGC/TGC	G/121/C	-	katG	INH	Sandgren_et_al_2009
2155762	T/G	A/C	2	GAC/GCC	D/117/A	-	katG	INH	Sandgren_et_al_2009
2155783	G/A	C/T	2	GCC/GTC	A/110/V	-	katG	INH	Sandgren_et_al_2009
2155786	G/A	C/T	2	GCT/GTT	A/109/V	-	katG	INH	Walker_et_al_2015;Sandgren_et_al_2009
2155788	G/T	C/A	3	CAC/CAA	H/108/Q	-	katG	INH	Slayden_&_Barry;_2000;Sandgren_et_al_2009
2155788	G/C	C/G	3	CAC/CAG	H/108/Q	-	katG	INH	Slayden_&_Barry;_2000;Sandgren_et_al_2009
2155790	G/C	C/G	1	CAC/GAC	H/108/D	-	katG	INH	Sandgren_et_al_2009
2155791	C/T	G/A	3	TGG/TGA	W/107/*	-	katG	INH	Sandgren_et_al_2009
2155792	C/T	G/A	2	TGG/TAG	W/107/*	-	katG	INH	Sandgren_et_al_2009
2155793	A/T	T/A	1	TGG/AGG	W/107/R	-	katG	INH	Sandgren_et_al_2009
2155793	A/G	T/C	1	TGG/CGG	W/107/R	-	katG	INH	Sandgren_et_al_2009
2155795	G/A	C/T	2	GCG/GTG	A/106/V	-	katG	INH	Sandgren_et_al_2009
2155801	C/T	G/A	2	CGG/CAG	R/104/Q	-	katG	INH	Walker_et_al_2015;Sandgren_et_al_2009
2155801	C/A	G/T	2	CGG/CTG	R/104/L	-	katG	INH	Sandgren_et_al_2009
2155816	C/T	G/A	2	GGG/GAG	G/99/E	-	katG	INH	Sandgren_et_al_2009
2155826	C/A	G/T	1	GGC/TGC	G/96/C	-	katG	INH	Sandgren_et_al_2009
2155831	T/G	A/C	2	GAC/GCC	D/94/A	-	katG	INH	Sandgren_et_al_2009
2155831	T/C	A/G	2	GAC/GGC	D/94/G	-	katG	INH	Sandgren_et_al_2009
2155841	A/T	T/A	1	TGG/AGG	W/91/R	-	katG	INH	Sandgren_et_al_2009
2155841	A/G	T/C	1	TGG/CGG	W/91/R	-	katG	INH	Sandgren_et_al_2009
2155842	C/T	G/A	3	TGG/TGA	W/90/*	-	katG	INH	Sandgren_et_al_2009
2155843	C/T	G/A	2	TGG/TAG	W/90/*	-	katG	INH	Sandgren_et_al_2009
2155844	A/T	T/A	1	TGG/AGG	W/90/R	-	katG	INH	Walker_et_al_2015
2155844	A/G	T/C	1	TGG/CGG	W/90/R	-	katG	INH	Walker_et_al_2015
2155849	T/C	A/G	2	CAG/CGG	Q/88/R	-	katG	INH	Sandgren_et_al_2009
2155859	T/G	A/C	1	ACC/CCC	T/85/P	-	katG	INH	Sandgren_et_al_2009
2155860	C/T	G/A	3	ATG/ATA	M/84/I	-	katG	INH	Sandgren_et_al_2009
2155860	C/G	G/C	3	ATG/ATC	M/84/I	-	katG	INH	Sandgren_et_al_2009
2155860	C/A	G/T	3	ATG/ATT	M/84/I	-	katG	INH	Sandgren_et_al_2009
2155891	T/C	A/G	2	GAC/GGC	D/74/G	-	katG	INH	Sandgren_et_al_2009
2155892	C/A	G/T	1	GAC/TAC	D/74/Y	-	katG	INH	Sandgren_et_al_2009
2155897	T/C	A/G	2	GAC/GGC	D/72/G	-	katG	INH	Sandgren_et_al_2009
2155900	A/T	T/A	2	ATC/AAC	I/71/N	-	katG	INH	Sandgren_et_al_2009
2155916	C/CGGGG	.	.	.	.	-	katG	INH	Flandrois_et_al_2014
2155916	C/G	G/C	1	GCG/CCG	A/66/P	-	katG	INH	Sandgren_et_al_2009
2155919	C/T	G/A	1	GCC/ACC	A/65/T	-	katG	INH	Sandgren_et_al_2009
2155923	G/T	C/A	3	GAC/GAA	D/63/E	-	katG	INH	Slayden_&_Barry;_2000;Sandgren_et_al_2009
2155923	G/C	C/G	3	GAC/GAG	D/63/E	-	katG	INH	Slayden_&_Barry;_2000;Sandgren_et_al_2009
2155926	G/GG	.	.	.	.	-	katG	INH	Flandrois_et_al_2014
2155931	C/T	G/A	1	GCG/ACG	A/61/T	-	katG	INH	Sandgren_et_al_2009
2155945	TCAGCGACGGCCGGGT/T	.	.	.	.	-	katG	INH	Flandrois_et_al_2014
2155962	TT/T	.	.	.	.	-	katG	INH	Flandrois_et_al_2014;Sandgren_et_al_2009
2155969	A/T	T/A	2	CTG/CAG	L/48/Q	-	katG	INH	Sandgren_et_al_2009
2155991	T/TTA	.	.	.	.	-	katG	INH	Walker_et_al_2015
2155998	C/T	G/A	3	TGG/TGA	W/38/*	-	katG	INH	Sandgren_et_al_2009
2155999	C/T	G/A	2	TGG/TAG	W/38/*	-	katG	INH	Sandgren_et_al_2009
2156002	TC/T	.	.	.	.	-	katG	INH	Flandrois_et_al_2014;Sandgren_et_al_2009
2156009	T/C	A/G	1	AAC/GAC	N/35/D	-	katG	INH	Sandgren_et_al_2009
2156013	G/GT	.	.	.	.	-	katG	INH	Flandrois_et_al_2014
2156056	C/T	G/A	2	GGC/GAC	G/19/D	-	katG	INH	Sandgren_et_al_2009
2156062	C/T	G/A	2	AGC/AAC	S/17/N	-	katG	INH	Sandgren_et_al_2009
2156076	GGTGGTTTC/G	.	.	.	.	-	katG	INH	Flandrois_et_al_2014
2156078	T/G	A/C	1	ACC/CCC	T/12/P	-	katG	INH	Sandgren_et_al_2009
2156081	T/C	A/G	1	ACC/GCC	T/11/A	-	katG	INH	Sandgren_et_al_2009
2156108	G/A	C/T	1	CCC/TCC	P/2/S	-	katG	INH	Sandgren_et_al_2009
2156110	A/G	T/C	2	GTG/GCG	V/1/A	-	katG	INH	Sandgren_et_al_2009
2156111	C/G	G/C	1	GTG/CTG	V/1/L	-	katG	INH	Sandgren_et_al_2009
2156111	C/A	G/T	1	GTG/TTG	V/1/L	-	katG	INH	Sandgren_et_al_2009
2156118	C/T	G/A	.	.	.	-	katG promoter	INH	Nebenzahl-Guimaraes_et_al_2014
2156121	T/G	A/C	.	.	.	-	katG promoter	INH	Nebenzahl-Guimaraes_et_al_2014
2156123	C/T	G/A	.	.	.	-	katG promoter	INH	Nebenzahl-Guimaraes_et_al_2014
2288683	A/T	T/A	1	TGA/AGA	*/187/R	-	pncA	PZA	Feuerriegel_et_al_2015
2288683	A/G	T/C	1	TGA/CGA	*/187/R	-	pncA	PZA	Feuerriegel_et_al_2015
2288686	A/ATG	.	.	.	.	-	pncA	PZA	Walker_et_al_2015
2288688	C/G	G/C	2	AGC/ACC	S/185/T	-	pncA	PZA	Sandgren_et_al_2009
2288688	C/A	G/T	2	AGC/ATC	S/185/I	-	pncA	PZA	Sandgren_et_al_2009
2288696	C/G	G/C	3	TTG/TTC	L/182/F	-	pncA	PZA	Farhat_et_al_2016
2288696	C/A	G/T	3	TTG/TTT	L/182/F	-	pncA	PZA	Farhat_et_al_2016
2288697	A/G	T/C	2	TTG/TCG	L/182/S	-	pncA	PZA	Feuerriegel_et_al_2015;Jnawali_et_al_2013;Stoffels_K_et_al_2012;Sandgren_et_al_2009;Farhat_et_al_2016
2288697	A/C	T/G	2	TTG/TGG	L/182/W	-	pncA	PZA	Farhat_et_al_2016
2288698	AAACT/A	.	.	.	.	-	pncA	PZA	Farhat_et_al_2016
2288699	C/G	G/C	3	GAG/GAC	E/181/D	-	pncA	PZA	Sandgren_et_al_2009
2288699	C/A	G/T	3	GAG/GAT	E/181/D	-	pncA	PZA	Sandgren_et_al_2009
2288703	A/G	T/C	2	GTC/GCC	V/180/A	-	pncA	PZA	Feuerriegel_et_al_2015
2288703	A/C	T/G	2	GTC/GGC	V/180/G	-	pncA	PZA	Farhat_et_al_2016;Feuerriegel_et_al_2015;Walker_et_al_2015
2288704	C/A	G/T	1	GTC/TTC	V/180/F	-	pncA	PZA	Walker_et_al_2015;Farhat_et_al_2016;Feuerriegel_et_al_2015;Sandgren_et_al_2009
2288705	G/T	C/A	3	AGC/AGA	S/179/R	-	pncA	PZA	Sandgren_et_al_2009
2288705	G/C	C/G	3	AGC/AGG	S/179/R	-	pncA	PZA	Sandgren_et_al_2009
2288707	T/G	A/C	1	AGC/CGC	S/179/R	-	pncA	PZA	Sandgren_et_al_2009
2288709	G/GG	.	.	.	.	-	pncA	PZA	Flandrois_et_al_2014
2288714	G/GGGCCGTCTGGC	.	.	.	.	-	pncA	PZA	Walker_et_al_2015
2288717	C/T	G/A	3	ATG/ATA	M/175/I	-	pncA	PZA	Stoffels_K_et_al_2012
2288717	C/G	G/C	3	ATG/ATC	M/175/I	-	pncA	PZA	Stoffels_K_et_al_2012
2288717	C/A	G/T	3	ATG/ATT	M/175/I	-	pncA	PZA	Stoffels_K_et_al_2012
2288718	A/G	T/C	2	ATG/ACG	M/175/T	-	pncA	PZA	Feuerriegel_et_al_2015;Farhat_et_al_2016
2288718	A/C	T/G	2	ATG/AGG	M/175/R	-	pncA	PZA	Tan_et_al_2013;Jnawali_et_al_2013;Farhat_et_al_2016
2288719	T/C	A/G	1	ATG/GTG	M/175/V	-	pncA	PZA	Stoffels_K_et_al_2012;Sekiguchi_et_al_2007;Sandgren_et_al_2009;Walker_et_al_2015;Feuerriegel_et_al_2015
2288721	T/C	A/G	2	GAG/GGG	E/174/G	-	pncA	PZA	Tan_et_al_2013
2288723	C/CNNNNN	.	.	.	.	-	pncA	PZA	Flandrois_et_al_2014
2288726	C/CC	.	.	.	.	-	pncA	PZA	Farhat_et_al_2016
2288727	A/G	T/C	2	CTG/CCG	L/172/P	-	pncA	PZA	Farhat_et_al_2016;Feuerriegel_et_al_2015;Walker_et_al_2015;Stoffels_K_et_al_2012;Sandgren_et_al_2009
2288727	A/C	T/G	2	CTG/CGG	L/172/R	-	pncA	PZA	Stoffels_K_et_al_2012
2288729	CG/C	.	.	.	.	-	pncA	PZA	Flandrois_et_al_2014;Sandgren_et_al_2009
2288730	G/T	C/A	2	GCG/GAG	A/171/E	-	pncA	PZA	Stoffels_K_et_al_2012;Sandgren_et_al_2009
2288730	G/A	C/T	2	GCG/GTG	A/171/V	-	pncA	PZA	Farhat_et_al_2016;Sandgren_et_al_2009;Feuerriegel_et_al_2015
2288731	C/T	G/A	1	GCG/ACG	A/171/T	-	pncA	PZA	Sandgren_et_al_2009
2288731	C/G	G/C	1	GCG/CCG	A/171/P	-	pncA	PZA	Sandgren_et_al_2009
2288739	G/T	C/A	2	ACC/AAC	T/168/N	-	pncA	PZA	Sandgren_et_al_2009
2288740	T/TGC	.	.	.	.	-	pncA	PZA	Flandrois_et_al_2014
2288740	T/G	A/C	1	ACC/CCC	T/168/P	-	pncA	PZA	Tan_et_al_2013;Jnawali_et_al_2013;Feuerriegel_et_al_2015
2288742	G/A	C/T	2	ACC/ATC	T/167/I	-	pncA	PZA	Farhat_et_al_2016
2288748	GC/G	.	.	.	.	-	pncA	PZA	Walker_et_al_2015
2288749	C/T	G/A	1	GCC/ACC	A/165/T	-	pncA	PZA	Ando_et_al_2010
2288751	G/GACC	.	.	.	.	-	pncA	PZA	Walker_et_al_2015
2288752	A/G	T/C	1	TCG/CCG	S/164/P	-	pncA	PZA	Feuerriegel_et_al_2015
2288753	CC/C	.	.	.	.	-	pncA	PZA	Walker_et_al_2015
2288754	A/G	T/C	2	GTG/GCG	V/163/A	-	pncA	PZA	Feuerriegel_et_al_2015
2288757	C/T	G/A	2	GGT/GAT	G/162/D	-	pncA	PZA	Tan_et_al_2013;Sandgren_et_al_2009;Walker_et_al_2015;Feuerriegel_et_al_2015
2288761	C/CGTCA	.	.	.	.	-	pncA	PZA	Flandrois_et_al_2014
2288761	C/G	G/C	1	GCG/CCG	A/161/P	-	pncA	PZA	Sandgren_et_al_2009;Feuerriegel_et_al_2015
2288764	T/G	A/C	1	ACA/CCA	T/160/P	-	pncA	PZA	Feuerriegel_et_al_2015;Sandgren_et_al_2009
2288764	T/C	A/G	1	ACA/GCA	T/160/A	-	pncA	PZA	Farhat_et_al_2016
2288766	AG/A	.	.	.	.	-	pncA	PZA	Flandrois_et_al_2014;Sandgren_et_al_2009
2288766	A/G	T/C	2	CTG/CCG	L/159/P	-	pncA	PZA	Stoffels_K_et_al_2012;Sandgren_et_al_2009
2288766	A/C	T/G	2	CTG/CGG	L/159/R	-	pncA	PZA	Farhat_et_al_2016;Feuerriegel_et_al_2015;Tan_et_al_2013;Jnawali_et_al_2013;Sandgren_et_al_2009
2288767	G/C	C/G	1	CTG/GTG	L/159/V	-	pncA	PZA	Walker_et_al_2015
2288772	A/G	T/C	2	GTG/GCG	V/157/A	-	pncA	PZA	Feuerriegel_et_al_2015
2288772	A/C	T/G	2	GTG/GGG	V/157/G	-	pncA	PZA	Feuerriegel_et_al_2015
2288775	A/G	T/C	2	CTG/CCG	L/156/P	-	pncA	PZA	Farhat_et_al_2016
2288776	G/GA	.	.	.	.	-	pncA	PZA	Flandrois_et_al_2014
2288777	CGCACCCTG/C	.	.	.	.	-	pncA	PZA	Farhat_et_al_2016
2288778	A/G	T/C	2	GTG/GCG	V/155/A	-	pncA	PZA	Jnawali_et_al_2013;Sandgren_et_al_2009
2288778	A/C	T/G	2	GTG/GGG	V/155/G	-	pncA	PZA	Feuerriegel_et_al_2015;Stoffels_K_et_al_2012;Sandgren_et_al_2009;Farhat_et_al_2016
2288779	C/T	G/A	1	GTG/ATG	V/155/M	-	pncA	PZA	Feuerriegel_et_al_2015
2288779	C/G	G/C	1	GTG/CTG	V/155/L	-	pncA	PZA	Jnawali_et_al_2013
2288779	C/A	G/T	1	GTG/TTG	V/155/L	-	pncA	PZA	Jnawali_et_al_2013
2288781	C/A	G/T	2	AGG/ATG	R/154/M	-	pncA	PZA	Stoffels_K_et_al_2012
2288782	T/C	A/G	1	AGG/GGG	R/154/G	-	pncA	PZA	Sandgren_et_al_2009;Feuerriegel_et_al_2015
2288784	G/T	C/A	2	ACC/AAC	T/153/N	-	pncA	PZA	Farhat_et_al_2016;Sandgren_et_al_2009
2288788	CCAAGCCAT/C	.	.	.	.	-	pncA	PZA	Flandrois_et_al_2014
2288789	CA/C	.	.	.	.	-	pncA	PZA	Flandrois_et_al_2014;Sandgren_et_al_2009
2288790	A/G	T/C	2	TTG/TCG	L/151/S	-	pncA	PZA	Walker_et_al_2015
2288798	GC/G	.	.	.	.	-	pncA	PZA	Flandrois_et_al_2014;Sandgren_et_al_2009
2288800	G/T	C/A	1	CGC/AGC	R/148/S	-	pncA	PZA	Sekiguchi_et_al_2007;Sandgren_et_al_2009
2288805	GC/G	.	.	.	.	-	pncA	PZA	Flandrois_et_al_2014;Sandgren_et_al_2009
2288805	G/T	C/A	2	GCG/GAG	A/146/E	-	pncA	PZA	Feuerriegel_et_al_2015;Farhat_et_al_2016
2288805	G/A	C/T	2	GCG/GTG	A/146/V	-	pncA	PZA	Farhat_et_al_2016;Feuerriegel_et_al_2015;Sandgren_et_al_2009
2288806	C/T	G/A	1	GCG/ACG	A/146/T	-	pncA	PZA	Feuerriegel_et_al_2015;Jnawali_et_al_2013;Stoffels_K_et_al_2012;Sandgren_et_al_2009
2288806	C/G	G/C	1	GCG/CCG	A/146/P	-	pncA	PZA	Feuerriegel_et_al_2015
2288813	G/GCC	.	.	.	.	-	pncA	PZA	Flandrois_et_al_2014
2288815	C/T	G/A	1	GCC/ACC	A/143/T	-	pncA	PZA	Stoffels_K_et_al_2012
2288815	C/G	G/C	1	GCC/CCC	A/143/P	-	pncA	PZA	Stoffels_K_et_al_2012
2288817	G/T	C/A	2	ACG/AAG	T/142/K	-	pncA	PZA	Stoffels_K_et_al_2012;Sandgren_et_al_2009;Feuerriegel_et_al_2015
2288817	G/A	C/T	2	ACG/ATG	T/142/M	-	pncA	PZA	Feuerriegel_et_al_2015;Jnawali_et_al_2013;Stoffels_K_et_al_2012;Sandgren_et_al_2009;Farhat_et_al_2016
2288818	T/G	A/C	1	ACG/CCG	T/142/P	-	pncA	PZA	Sandgren_et_al_2009;Farhat_et_al_2016
2288818	T/C	A/G	1	ACG/GCG	T/142/A	-	pncA	PZA	Feuerriegel_et_al_2015;Farhat_et_al_2016;Sandgren_et_al_2009
2288820	T/G	A/C	2	CAG/CCG	Q/141/P	-	pncA	PZA	Feuerriegel_et_al_2015;Tan_et_al_2013;Jnawali_et_al_2013;Stoffels_K_et_al_2012;Sandgren_et_al_2009;Walker_et_al_2015;Farhat_et_al_2016
2288821	G/GCC	.	.	.	.	-	pncA	PZA	Flandrois_et_al_2014
2288821	G/GC	.	.	.	.	-	pncA	PZA	Flandrois_et_al_2014
2288821	G/A	C/T	1	CAG/TAG	Q/141/*	-	pncA	PZA	Walker_et_al_2015;Stoffels_K_et_al_2012;Sandgren_et_al_2009;Feuerriegel_et_al_2015
2288823	C/T	G/A	2	CGC/CAC	R/140/H	-	pncA	PZA	Ando_et_al_2010
2288823	C/G	G/C	2	CGC/CCC	R/140/P	-	pncA	PZA	Feuerriegel_et_al_2015
2288824	GCA/G	.	.	.	.	-	pncA	PZA	Flandrois_et_al_2014;Sandgren_et_al_2009
2288824	G/T	C/A	1	CGC/AGC	R/140/S	-	pncA	PZA	Sandgren_et_al_2009
2288824	G/C	C/G	1	CGC/GGC	R/140/G	-	pncA	PZA	Stoffels_K_et_al_2012
2288826	A/AC	.	.	.	.	-	pncA	PZA	Farhat_et_al_2016
2288826	A/G	T/C	2	GTG/GCG	V/139/A	-	pncA	PZA	Tan_et_al_2013;Jnawali_et_al_2013;Zhang_et_al_2013;Stoffels_K_et_al_2012;Sandgren_et_al_2009;Farhat_et_al_2016
2288826	A/C	T/G	2	GTG/GGG	V/139/G	-	pncA	PZA	Farhat_et_al_2016;Feuerriegel_et_al_2015;Tan_et_al_2013;Sandgren_et_al_2009
2288827	C/CC	.	.	.	.	-	pncA	PZA	Flandrois_et_al_2014
2288827	C/T	G/A	1	GTG/ATG	V/139/M	-	pncA	PZA	Farhat_et_al_2016;Sandgren_et_al_2009
2288827	C/G	G/C	1	GTG/CTG	V/139/L	-	pncA	PZA	Tan_et_al_2013;Stoffels_K_et_al_2012;Sandgren_et_al_2009;Walker_et_al_2015;Feuerriegel_et_al_2015
2288827	C/A	G/T	1	GTG/TTG	V/139/L	-	pncA	PZA	Tan_et_al_2013;Stoffels_K_et_al_2012;Sandgren_et_al_2009;Walker_et_al_2015;Feuerriegel_et_al_2015
2288828	A/T	T/A	3	TGT/TGA	C/138/*	-	pncA	PZA	Jnawali_et_al_2013
2288828	A/C	T/G	3	TGT/TGG	C/138/W	-	pncA	PZA	Feuerriegel_et_al_2015
2288829	C/T	G/A	2	TGT/TAT	C/138/Y	-	pncA	PZA	Sandgren_et_al_2009
2288829	C/G	G/C	2	TGT/TCT	C/138/S	-	pncA	PZA	Sandgren_et_al_2009
2288830	A/T	T/A	1	TGT/AGT	C/138/S	-	pncA	PZA	Sandgren_et_al_2009
2288830	A/G	T/C	1	TGT/CGT	C/138/R	-	pncA	PZA	Feuerriegel_et_al_2015;Walker_et_al_2015
2288832	T/G	A/C	2	CAT/CCT	H/137/P	-	pncA	PZA	Ando_et_al_2010;Sandgren_et_al_2009;Feuerriegel_et_al_2015
2288832	T/C	A/G	2	CAT/CGT	H/137/R	-	pncA	PZA	Feuerriegel_et_al_2015;Sandgren_et_al_2009;Walker_et_al_2015
2288833	GT/G	.	.	.	.	-	pncA	PZA	Walker_et_al_2015
2288833	G/C	C/G	1	CAT/GAT	H/137/D	-	pncA	PZA	Feuerriegel_et_al_2015
2288834	A/AG	.	.	.	.	-	pncA	PZA	Flandrois_et_al_2014
2288835	TC/T	.	.	.	.	-	pncA	PZA	Flandrois_et_al_2014;Sandgren_et_al_2009
2288835	T/C	A/G	2	GAT/GGT	D/136/G	-	pncA	PZA	Tan_et_al_2013;Jnawali_et_al_2013;Stoffels_K_et_al_2012;Sandgren_et_al_2009;Farhat_et_al_2016
2288836	C/CT	.	.	.	.	-	pncA	PZA	Farhat_et_al_2016
2288836	CGGTGGCAATAC/C	.	.	.	.	-	pncA	PZA	Flandrois_et_al_2014
2288836	C/T	G/A	1	GAT/AAT	D/136/N	-	pncA	PZA	Sandgren_et_al_2009;Feuerriegel_et_al_2015;Walker_et_al_2015
2288836	C/G	G/C	1	GAT/CAT	D/136/H	-	pncA	PZA	Sandgren_et_al_2009
2288836	C/A	G/T	1	GAT/TAT	D/136/Y	-	pncA	PZA	Zhang_et_al_2013;Sekiguchi_et_al_2007;Sandgren_et_al_2009;Feuerriegel_et_al_2015
2288838	G/GG	.	.	.	.	-	pncA	PZA	Flandrois_et_al_2014
2288838	G/T	C/A	2	ACC/AAC	T/135/N	-	pncA	PZA	Feuerriegel_et_al_2015
2288839	T/G	A/C	1	ACC/CCC	T/135/P	-	pncA	PZA	Walker_et_al_2015;Feuerriegel_et_al_2015;Tan_et_al_2013;Jnawali_et_al_2013;Zhang_et_al_2013;Sandgren_et_al_2009;Farhat_et_al_2016
2288841	G/A	C/T	2	GCC/GTC	A/134/V	-	pncA	PZA	Feuerriegel_et_al_2015;Farhat_et_al_2016;Stoffels_K_et_al_2012;Sandgren_et_al_2009
2288842	C/A	G/T	1	GCC/TCC	A/134/S	-	pncA	PZA	Ando_et_al_2010
2288844	A/AA	.	.	.	.	-	pncA	PZA	Flandrois_et_al_2014
2288844	A/T	T/A	2	ATT/AAT	I/133/N	-	pncA	PZA	Sandgren_et_al_2009
2288844	A/G	T/C	2	ATT/ACT	I/133/T	-	pncA	PZA	Farhat_et_al_2016;Walker_et_al_2015;Sekiguchi_et_al_2007;Sandgren_et_al_2009;Feuerriegel_et_al_2015
2288847	C/T	G/A	2	GGT/GAT	G/132/D	-	pncA	PZA	Walker_et_al_2015;Jnawali_et_al_2013;Sandgren_et_al_2009;Farhat_et_al_2016;Feuerriegel_et_al_2015
2288847	C/G	G/C	2	GGT/GCT	G/132/A	-	pncA	PZA	Feuerriegel_et_al_2015;Tan_et_al_2013
2288847	C/A	G/T	2	GGT/GTT	G/132/V	-	pncA	PZA	Stoffels_K_et_al_2012
2288848	C/T	G/A	1	GGT/AGT	G/132/S	-	pncA	PZA	Feuerriegel_et_al_2015;Sekiguchi_et_al_2007;Sandgren_et_al_2009;Farhat_et_al_2016
2288848	C/A	G/T	1	GGT/TGT	G/132/C	-	pncA	PZA	Feuerriegel_et_al_2015
2288849	G/GC	.	.	.	.	-	pncA	PZA	Flandrois_et_al_2014
2288850	AC/A	.	.	.	.	-	pncA	PZA	Flandrois_et_al_2014;Sandgren_et_al_2009
2288850	A/ACC	.	.	.	.	-	pncA	PZA	Flandrois_et_al_2014
2288850	A/C	T/G	2	GTC/GGC	V/131/G	-	pncA	PZA	Farhat_et_al_2016
2288851	C/A	G/T	1	GTC/TTC	V/131/F	-	pncA	PZA	Jnawali_et_al_2013
2288852	CACATCGACCTC/C	.	.	.	.	-	pncA	PZA	Flandrois_et_al_2014
2288852	C/CCC	.	.	.	.	-	pncA	PZA	Farhat_et_al_2016
2288852	C/CC	.	.	.	.	-	pncA	PZA	Farhat_et_al_2016
2288852	CACAT/C	.	.	.	.	-	pncA	PZA	Flandrois_et_al_2014;Sandgren_et_al_2009
2288853	A/ACATCGACCT	.	.	.	.	-	pncA	PZA	Flandrois_et_al_2014
2288853	A/AATCGACCTC	.	.	.	.	-	pncA	PZA	Flandrois_et_al_2014
2288853	A/T	T/A	2	GTG/GAG	V/130/E	-	pncA	PZA	Farhat_et_al_2016
2288853	A/G	T/C	2	GTG/GCG	V/130/A	-	pncA	PZA	Feuerriegel_et_al_2015;Jnawali_et_al_2013
2288853	A/C	T/G	2	GTG/GGG	V/130/G	-	pncA	PZA	Farhat_et_al_2016;Feuerriegel_et_al_2015;Sandgren_et_al_2009
2288857	C/A	G/T	1	GAT/TAT	D/129/Y	-	pncA	PZA	Feuerriegel_et_al_2015
2288859	ACC/A	.	.	.	.	-	pncA	PZA	Flandrois_et_al_2014;Sandgren_et_al_2009
2288859	A/ACT	.	.	.	.	-	pncA	PZA	Flandrois_et_al_2014
2288859	A/C	T/G	2	GTC/GGC	V/128/G	-	pncA	PZA	Feuerriegel_et_al_2015;Farhat_et_al_2016;Zhang_et_al_2013;Sandgren_et_al_2009
2288868	A/T	T/A	2	GTC/GAC	V/125/D	-	pncA	PZA	Sandgren_et_al_2009
2288868	A/C	T/G	2	GTC/GGC	V/125/G	-	pncA	PZA	Sandgren_et_al_2009;Feuerriegel_et_al_2015;Walker_et_al_2015
2288869	C/A	G/T	1	GTC/TTC	V/125/F	-	pncA	PZA	Farhat_et_al_2016;Feuerriegel_et_al_2015
2288873	G/GCT	.	.	.	.	-	pncA	PZA	Flandrois_et_al_2014
2288873	G/GNNNNNNNNNNNNNNNNNN	.	.	.	.	-	pncA	PZA	Flandrois_et_al_2014
2288874	C/G	G/C	2	CGC/CCC	R/123/P	-	pncA	PZA	Feuerriegel_et_al_2015
2288878	G/A	C/T	1	CAA/TAA	Q/122/*	-	pncA	PZA	Farhat_et_al_2016
2288880	C/G	G/C	2	CGG/CCG	R/121/P	-	pncA	PZA	Sandgren_et_al_2009;Feuerriegel_et_al_2015
2288883	A/T	T/A	2	CTG/CAG	L/120/Q	-	pncA	PZA	Feuerriegel_et_al_2015
2288883	A/G	T/C	2	CTG/CCG	L/120/P	-	pncA	PZA	Sandgren_et_al_2009;Feuerriegel_et_al_2015;Farhat_et_al_2016
2288883	A/C	T/G	2	CTG/CGG	L/120/R	-	pncA	PZA	Farhat_et_al_2016;Feuerriegel_et_al_2015
2288885	C/T	G/A	3	TGG/TGA	W/119/*	-	pncA	PZA	Sandgren_et_al_2009;Feuerriegel_et_al_2015
2288885	C/G	G/C	3	TGG/TGC	W/119/C	-	pncA	PZA	Jnawali_et_al_2013;Sandgren_et_al_2009
2288885	C/A	G/T	3	TGG/TGT	W/119/C	-	pncA	PZA	Jnawali_et_al_2013;Sandgren_et_al_2009
2288886	C/T	G/A	2	TGG/TAG	W/119/*	-	pncA	PZA	Sandgren_et_al_2009;Feuerriegel_et_al_2015
2288886	C/G	G/C	2	TGG/TCG	W/119/S	-	pncA	PZA	Feuerriegel_et_al_2015
2288887	A/T	T/A	1	TGG/AGG	W/119/R	-	pncA	PZA	Zhang_et_al_2013;Sandgren_et_al_2009;Feuerriegel_et_al_2015
2288887	A/G	T/C	1	TGG/CGG	W/119/R	-	pncA	PZA	Zhang_et_al_2013;Sandgren_et_al_2009;Feuerriegel_et_al_2015
2288887	A/C	T/G	1	TGG/GGG	W/119/G	-	pncA	PZA	Farhat_et_al_2016;Feuerriegel_et_al_2015
2288888	A/AA	.	.	.	.	-	pncA	PZA	Farhat_et_al_2016
2288889	T/G	A/C	2	AAT/ACT	N/118/T	-	pncA	PZA	Sandgren_et_al_2009
2288895	A/G	T/C	2	CTG/CCG	L/116/P	-	pncA	PZA	Stoffels_K_et_al_2012;Feuerriegel_et_al_2015
2288895	A/C	T/G	2	CTG/CGG	L/116/R	-	pncA	PZA	Sandgren_et_al_2009;Feuerriegel_et_al_2015
2288896	G/C	C/G	1	CTG/GTG	L/116/V	-	pncA	PZA	Sandgren_et_al_2009
2288900	CG/C	.	.	.	.	-	pncA	PZA	Flandrois_et_al_2014;Sandgren_et_al_2009
2288902	T/G	A/C	1	ACG/CCG	T/114/P	-	pncA	PZA	Feuerriegel_et_al_2015;Sandgren_et_al_2009;Walker_et_al_2015
2288902	T/C	A/G	1	ACG/GCG	T/114/A	-	pncA	PZA	Ando_et_al_2010
2288919	C/T	G/A	2	GGA/GAA	G/108/E	-	pncA	PZA	Farhat_et_al_2016
2288920	C/T	G/A	1	GGA/AGA	G/108/R	-	pncA	PZA	Feuerriegel_et_al_2015;Jnawali_et_al_2013
2288920	C/G	G/C	1	GGA/CGA	G/108/R	-	pncA	PZA	Feuerriegel_et_al_2015;Jnawali_et_al_2013
2288923	C/A	G/T	1	GAA/TAA	E/107/*	-	pncA	PZA	Stoffels_K_et_al_2012
2288924	GC/G	.	.	.	.	-	pncA	PZA	Farhat_et_al_2016
2288925	A/G	T/C	2	TTC/TCC	F/106/S	-	pncA	PZA	Farhat_et_al_2016
2288928	C/T	G/A	2	GGC/GAC	G/105/D	-	pncA	PZA	Feuerriegel_et_al_2015
2288929	CG/C	.	.	.	.	-	pncA	PZA	Flandrois_et_al_2014;Sandgren_et_al_2009
2288930	GCTGTA/G	.	.	.	.	-	pncA	PZA	Flandrois_et_al_2014;Sandgren_et_al_2009
2288930	G/T	C/A	3	AGC/AGA	S/104/R	-	pncA	PZA	Jnawali_et_al_2013;Stoffels_K_et_al_2012;Sandgren_et_al_2009;Feuerriegel_et_al_2015;Walker_et_al_2015
2288930	G/C	C/G	3	AGC/AGG	S/104/R	-	pncA	PZA	Jnawali_et_al_2013;Stoffels_K_et_al_2012;Sandgren_et_al_2009;Feuerriegel_et_al_2015;Walker_et_al_2015
2288931	C/A	G/T	2	AGC/ATC	S/104/I	-	pncA	PZA	Feuerriegel_et_al_2015
2288932	T/G	A/C	1	AGC/CGC	S/104/R	-	pncA	PZA	Jnawali_et_al_2013;Stoffels_K_et_al_2012;Sandgren_et_al_2009;Feuerriegel_et_al_2015;Walker_et_al_2015
2288932	T/C	A/G	1	AGC/GGC	S/104/G	-	pncA	PZA	Walker_et_al_2015
2288933	G/T	C/A	3	TAC/TAA	Y/103/*	-	pncA	PZA	Feuerriegel_et_al_2015;Farhat_et_al_2016;Stoffels_K_et_al_2012;Sandgren_et_al_2009
2288933	G/C	C/G	3	TAC/TAG	Y/103/*	-	pncA	PZA	Feuerriegel_et_al_2015;Farhat_et_al_2016;Stoffels_K_et_al_2012;Sandgren_et_al_2009
2288934	T/G	A/C	2	TAC/TCC	Y/103/S	-	pncA	PZA	Feuerriegel_et_al_2015;Sandgren_et_al_2009
2288934	T/C	A/G	2	TAC/TGC	Y/103/C	-	pncA	PZA	Feuerriegel_et_al_2015;Sandgren_et_al_2009
2288935	A/AG	.	.	.	.	-	pncA	PZA	Flandrois_et_al_2014
2288935	A/G	T/C	1	TAC/CAC	Y/103/H	-	pncA	PZA	Farhat_et_al_2016;Stoffels_K_et_al_2012;Sandgren_et_al_2009
2288935	A/C	T/G	1	TAC/GAC	Y/103/D	-	pncA	PZA	Feuerriegel_et_al_2015
2288937	G/A	C/T	2	GCG/GTG	A/102/V	-	pncA	PZA	Zhang_et_al_2013;Sandgren_et_al_2009
2288938	C/T	G/A	1	GCG/ACG	A/102/T	-	pncA	PZA	Feuerriegel_et_al_2015;Sandgren_et_al_2009
2288938	C/G	G/C	1	GCG/CCG	A/102/P	-	pncA	PZA	Farhat_et_al_2016
2288940	C/CT	.	.	.	.	-	pncA	PZA	Flandrois_et_al_2014
2288940	C/CC	.	.	.	.	-	pncA	PZA	Flandrois_et_al_2014
2288940	CTCCGGTGTAG/C	.	.	.	.	-	pncA	PZA	Farhat_et_al_2016
2288943	GGGTGTA/G	.	.	.	.	-	pncA	PZA	Farhat_et_al_2016
2288943	G/GT	.	.	.	.	-	pncA	PZA	Farhat_et_al_2016
2288943	G/A	C/T	2	ACC/ATC	T/100/I	-	pncA	PZA	Farhat_et_al_2016
2288944	T/G	A/C	1	ACC/CCC	T/100/P	-	pncA	PZA	Feuerriegel_et_al_2015;Farhat_et_al_2016
2288944	T/C	A/G	1	ACC/GCC	T/100/A	-	pncA	PZA	Feuerriegel_et_al_2015
2288945	G/T	C/A	3	TAC/TAA	Y/99/*	-	pncA	PZA	Feuerriegel_et_al_2015;Walker_et_al_2015;Sandgren_et_al_2009
2288945	G/C	C/G	3	TAC/TAG	Y/99/*	-	pncA	PZA	Feuerriegel_et_al_2015;Walker_et_al_2015;Sandgren_et_al_2009
2288950	C/CAT	.	.	.	.	-	pncA	PZA	Walker_et_al_2015
2288952	C/T	G/A	2	GGT/GAT	G/97/D	-	pncA	PZA	Sandgren_et_al_2009;Feuerriegel_et_al_2015;Walker_et_al_2015;Farhat_et_al_2016
2288952	C/G	G/C	2	GGT/GCT	G/97/A	-	pncA	PZA	Feuerriegel_et_al_2015
2288953	CC/C	.	.	.	.	-	pncA	PZA	Flandrois_et_al_2014;Sandgren_et_al_2009
2288953	C/T	G/A	1	GGT/AGT	G/97/S	-	pncA	PZA	Feuerriegel_et_al_2015;Jnawali_et_al_2013;Sandgren_et_al_2009;Farhat_et_al_2016
2288953	C/G	G/C	1	GGT/CGT	G/97/R	-	pncA	PZA	Walker_et_al_2015
2288953	C/A	G/T	1	GGT/TGT	G/97/C	-	pncA	PZA	Walker_et_al_2015
2288954	C/CA	.	.	.	.	-	pncA	PZA	Flandrois_et_al_2014
2288954	C/G	G/C	3	AAG/AAC	K/96/N	-	pncA	PZA	Sandgren_et_al_2009;Feuerriegel_et_al_2015
2288954	C/A	G/T	3	AAG/AAT	K/96/N	-	pncA	PZA	Sandgren_et_al_2009;Feuerriegel_et_al_2015
2288955	T/G	A/C	2	AAG/ACG	K/96/T	-	pncA	PZA	Walker_et_al_2015;Feuerriegel_et_al_2015;Jnawali_et_al_2013;Sandgren_et_al_2009;Farhat_et_al_2016
2288955	T/C	A/G	2	AAG/AGG	K/96/R	-	pncA	PZA	Feuerriegel_et_al_2015
2288956	T/G	A/C	1	AAG/CAG	K/96/Q	-	pncA	PZA	Feuerriegel_et_al_2015;Farhat_et_al_2016;Sandgren_et_al_2009
2288956	T/C	A/G	1	AAG/GAG	K/96/E	-	pncA	PZA	Tan_et_al_2013;Jnawali_et_al_2013;Sandgren_et_al_2009;Farhat_et_al_2016;Feuerriegel_et_al_2015
2288957	G/GCT	.	.	.	.	-	pncA	PZA	Walker_et_al_2015
2288957	G/T	C/A	3	TAC/TAA	Y/95/*	-	pncA	PZA	Sandgren_et_al_2009;Feuerriegel_et_al_2015
2288957	G/C	C/G	3	TAC/TAG	Y/95/*	-	pncA	PZA	Sandgren_et_al_2009;Feuerriegel_et_al_2015
2288960	G/T	C/A	3	TTC/TTA	F/94/L	-	pncA	PZA	Tan_et_al_2013;Feuerriegel_et_al_2015
2288960	G/C	C/G	3	TTC/TTG	F/94/L	-	pncA	PZA	Tan_et_al_2013;Feuerriegel_et_al_2015
2288961	A/G	T/C	2	TTC/TCC	F/94/S	-	pncA	PZA	Tan_et_al_2013;Feuerriegel_et_al_2015
2288961	A/C	T/G	2	TTC/TGC	F/94/C	-	pncA	PZA	Feuerriegel_et_al_2015
2288962	A/G	T/C	1	TTC/CTC	F/94/L	-	pncA	PZA	Tan_et_al_2013;Feuerriegel_et_al_2015
2288964	A/C	T/G	2	GTG/GGG	V/93/G	-	pncA	PZA	Farhat_et_al_2016
2288965	C/G	G/C	1	GTG/CTG	V/93/L	-	pncA	PZA	Farhat_et_al_2016
2288965	C/A	G/T	1	GTG/TTG	V/93/L	-	pncA	PZA	Farhat_et_al_2016
2288971	C/A	G/T	1	GAG/TAG	E/91/*	-	pncA	PZA	Feuerriegel_et_al_2015
2288973	A/G	T/C	2	ATC/ACC	I/90/T	-	pncA	PZA	Farhat_et_al_2016
2288973	A/C	T/G	2	ATC/AGC	I/90/S	-	pncA	PZA	Sandgren_et_al_2009
2288979	G/T	C/A	2	TCG/TAG	S/88/*	-	pncA	PZA	Sandgren_et_al_2009
2288982	G/A	C/T	2	ACG/ATG	T/87/M	-	pncA	PZA	Stoffels_K_et_al_2012;Sandgren_et_al_2009;Feuerriegel_et_al_2015
2288988	A/G	T/C	2	CTG/CCG	L/85/P	-	pncA	PZA	Feuerriegel_et_al_2015;Farhat_et_al_2016;Sandgren_et_al_2009
2288988	A/C	T/G	2	CTG/CGG	L/85/R	-	pncA	PZA	Feuerriegel_et_al_2015;Stoffels_K_et_al_2012;Sandgren_et_al_2009
2288997	T/C	A/G	2	CAT/CGT	H/82/R	-	pncA	PZA	Feuerriegel_et_al_2015;Tan_et_al_2013;Jnawali_et_al_2013;Stoffels_K_et_al_2012;Sandgren_et_al_2009
2288997	T/A	A/T	2	CAT/CTT	H/82/L	-	pncA	PZA	Sandgren_et_al_2009
2288998	G/C	C/G	1	CAT/GAT	H/82/D	-	pncA	PZA	Feuerriegel_et_al_2015;Stoffels_K_et_al_2012
2288998	G/A	C/T	1	CAT/TAT	H/82/Y	-	pncA	PZA	Sandgren_et_al_2009
2289000	A/G	T/C	2	TTC/TCC	F/81/S	-	pncA	PZA	Feuerriegel_et_al_2015
2289000	A/C	T/G	2	TTC/TGC	F/81/C	-	pncA	PZA	Feuerriegel_et_al_2015
2289001	A/C	T/G	1	TTC/GTC	F/81/V	-	pncA	PZA	Tan_et_al_2013;Walker_et_al_2015;Feuerriegel_et_al_2015;Farhat_et_al_2016
2289002	GT/G	.	.	.	.	-	pncA	PZA	Flandrois_et_al_2014;Sandgren_et_al_2009
2289006	G/C	C/G	2	GCG/GGG	A/79/G	-	pncA	PZA	Sandgren_et_al_2009
2289009	C/T	G/A	2	GGC/GAC	G/78/D	-	pncA	PZA	Sandgren_et_al_2009
2289009	C/A	G/T	2	GGC/GTC	G/78/V	-	pncA	PZA	Farhat_et_al_2016
2289010	C/CC	.	.	.	.	-	pncA	PZA	Farhat_et_al_2016
2289010	C/T	G/A	1	GGC/AGC	G/78/S	-	pncA	PZA	Ando_et_al_2010
2289010	C/A	G/T	1	GGC/TGC	G/78/C	-	pncA	PZA	Walker_et_al_2015
2289015	G/A	C/T	2	ACT/ATT	T/76/I	-	pncA	PZA	Farhat_et_al_2016;Sandgren_et_al_2009
2289016	T/G	A/C	1	ACT/CCT	T/76/P	-	pncA	PZA	Tan_et_al_2013;Jnawali_et_al_2013;Stoffels_K_et_al_2012;Sandgren_et_al_2009;Feuerriegel_et_al_2015;Farhat_et_al_2016
2289020	G/GC	.	.	.	.	-	pncA	PZA	Flandrois_et_al_2014
2289023	G/GCGGCAATGCG	.	.	.	.	-	pncA	PZA	Flandrois_et_al_2014
2289026	G/T	C/A	3	TGC/TGA	C/72/*	-	pncA	PZA	Jnawali_et_al_2013
2289026	G/C	C/G	3	TGC/TGG	C/72/W	-	pncA	PZA	Sekiguchi_et_al_2007;Sandgren_et_al_2009
2289027	C/T	G/A	2	TGC/TAC	C/72/Y	-	pncA	PZA	Stoffels_K_et_al_2012;Sandgren_et_al_2009
2289028	A/G	T/C	1	TGC/CGC	C/72/R	-	pncA	PZA	Farhat_et_al_2016;Feuerriegel_et_al_2015;Sandgren_et_al_2009
2289029	A/T	T/A	3	CAT/CAA	H/71/Q	-	pncA	PZA	Walker_et_al_2015;Feuerriegel_et_al_2015
2289029	A/C	T/G	3	CAT/CAG	H/71/Q	-	pncA	PZA	Walker_et_al_2015;Feuerriegel_et_al_2015
2289030	T/G	A/C	2	CAT/CCT	H/71/P	-	pncA	PZA	Farhat_et_al_2016
2289030	T/C	A/G	2	CAT/CGT	H/71/R	-	pncA	PZA	Sandgren_et_al_2009;Farhat_et_al_2016;Feuerriegel_et_al_2015
2289031	G/T	C/A	1	CAT/AAT	H/71/N	-	pncA	PZA	Stoffels_K_et_al_2012
2289031	G/C	C/G	1	CAT/GAT	H/71/D	-	pncA	PZA	Sandgren_et_al_2009
2289031	G/A	C/T	1	CAT/TAT	H/71/Y	-	pncA	PZA	Feuerriegel_et_al_2015;Stoffels_K_et_al_2012;Sandgren_et_al_2009;Walker_et_al_2015
2289036	G/C	C/G	2	CCA/CGA	P/69/R	-	pncA	PZA	Jnawali_et_al_2013;Sandgren_et_al_2009
2289036	G/A	C/T	2	CCA/CTA	P/69/L	-	pncA	PZA	Feuerriegel_et_al_2015;Sandgren_et_al_2009
2289037	G/A	C/T	1	CCA/TCA	P/69/S	-	pncA	PZA	Farhat_et_al_2016
2289038	C/T	G/A	3	TGG/TGA	W/68/*	-	pncA	PZA	Jnawali_et_al_2013;Sandgren_et_al_2009;Feuerriegel_et_al_2015
2289038	C/G	G/C	3	TGG/TGC	W/68/C	-	pncA	PZA	Walker_et_al_2015;Feuerriegel_et_al_2015
2289038	C/A	G/T	3	TGG/TGT	W/68/C	-	pncA	PZA	Walker_et_al_2015;Feuerriegel_et_al_2015
2289039	C/T	G/A	2	TGG/TAG	W/68/*	-	pncA	PZA	Jnawali_et_al_2013;Sandgren_et_al_2009;Feuerriegel_et_al_2015
2289039	C/G	G/C	2	TGG/TCG	W/68/S	-	pncA	PZA	Feuerriegel_et_al_2015;Sandgren_et_al_2009
2289039	C/A	G/T	2	TGG/TTG	W/68/L	-	pncA	PZA	Sandgren_et_al_2009
2289040	A/T	T/A	1	TGG/AGG	W/68/R	-	pncA	PZA	Walker_et_al_2015;Stoffels_K_et_al_2012;Sandgren_et_al_2009;Farhat_et_al_2016;Feuerriegel_et_al_2015
2289040	A/G	T/C	1	TGG/CGG	W/68/R	-	pncA	PZA	Walker_et_al_2015;Stoffels_K_et_al_2012;Sandgren_et_al_2009;Farhat_et_al_2016;Feuerriegel_et_al_2015
2289040	A/C	T/G	1	TGG/GGG	W/68/G	-	pncA	PZA	Sandgren_et_al_2009;Feuerriegel_et_al_2015;Farhat_et_al_2016
2289042	G/T	C/A	2	TCG/TAG	S/67/*	-	pncA	PZA	Farhat_et_al_2016
2289042	G/C	C/G	2	TCG/TGG	S/67/W	-	pncA	PZA	Farhat_et_al_2016
2289043	A/G	T/C	1	TCG/CCG	S/67/P	-	pncA	PZA	Feuerriegel_et_al_2015;Stoffels_K_et_al_2012;Sandgren_et_al_2009;Farhat_et_al_2016
2289046	A/G	T/C	1	TCG/CCG	S/66/P	-	pncA	PZA	Farhat_et_al_2016;Tan_et_al_2013;Sandgren_et_al_2009
2289049	A/AT	.	.	.	.	-	pncA	PZA	Flandrois_et_al_2014;Feuerriegel_et_al_2015
2289050	A/T	T/A	3	TAT/TAA	Y/64/*	-	pncA	PZA	Feuerriegel_et_al_2015;Farhat_et_al_2016
2289050	A/C	T/G	3	TAT/TAG	Y/64/*	-	pncA	PZA	Feuerriegel_et_al_2015;Farhat_et_al_2016
2289051	T/TT	.	.	.	.	-	pncA	PZA	Farhat_et_al_2016
2289052	A/C	T/G	1	TAT/GAT	Y/64/D	-	pncA	PZA	Feuerriegel_et_al_2015;Sandgren_et_al_2009
2289054	T/G	A/C	2	GAC/GCC	D/63/A	-	pncA	PZA	Stoffels_K_et_al_2012;Farhat_et_al_2016
2289054	T/C	A/G	2	GAC/GGC	D/63/G	-	pncA	PZA	Feuerriegel_et_al_2015;Stoffels_K_et_al_2012;Sandgren_et_al_2009;Farhat_et_al_2016
2289055	C/G	G/C	1	GAC/CAC	D/63/H	-	pncA	PZA	Sandgren_et_al_2009
2289057	G/C	C/G	2	CCG/CGG	P/62/R	-	pncA	PZA	Sandgren_et_al_2009
2289057	G/A	C/T	2	CCG/CTG	P/62/L	-	pncA	PZA	Feuerriegel_et_al_2015;Jnawali_et_al_2013;Sandgren_et_al_2009
2289061	TGTGCCGGA/T	.	.	.	.	-	pncA	PZA	Farhat_et_al_2016
2289061	T/G	A/C	1	ACA/CCA	T/61/P	-	pncA	PZA	Sandgren_et_al_2009;Feuerriegel_et_al_2015
2289065	GC/G	.	.	.	.	-	pncA	PZA	Walker_et_al_2015
2289067	A/G	T/C	1	TCC/CCC	S/59/P	-	pncA	PZA	Jnawali_et_al_2013;Zhang_et_al_2013;Stoffels_K_et_al_2012;Ando_et_al_2010;Sandgren_et_al_2009
2289068	GG/G	.	.	.	.	-	pncA	PZA	Walker_et_al_2015
2289068	G/T	C/A	3	TTC/TTA	F/58/L	-	pncA	PZA	Farhat_et_al_2016;Jnawali_et_al_2013;Zhang_et_al_2013;Sandgren_et_al_2009;Feuerriegel_et_al_2015
2289068	G/C	C/G	3	TTC/TTG	F/58/L	-	pncA	PZA	Farhat_et_al_2016;Jnawali_et_al_2013;Zhang_et_al_2013;Sandgren_et_al_2009;Feuerriegel_et_al_2015
2289069	AA/A	.	.	.	.	-	pncA	PZA	Flandrois_et_al_2014;Sandgren_et_al_2009
2289069	A/G	T/C	2	TTC/TCC	F/58/S	-	pncA	PZA	Tan_et_al_2013
2289069	A/C	T/G	2	TTC/TGC	F/58/C	-	pncA	PZA	Farhat_et_al_2016
2289070	AA/A	.	.	.	.	-	pncA	PZA	Farhat_et_al_2016
2289070	A/G	T/C	1	TTC/CTC	F/58/L	-	pncA	PZA	Farhat_et_al_2016;Jnawali_et_al_2013;Zhang_et_al_2013;Sandgren_et_al_2009;Feuerriegel_et_al_2015
2289071	G/T	C/A	3	CAC/CAA	H/57/Q	-	pncA	PZA	Feuerriegel_et_al_2015
2289071	G/C	C/G	3	CAC/CAG	H/57/Q	-	pncA	PZA	Feuerriegel_et_al_2015
2289072	T/G	A/C	2	CAC/CCC	H/57/P	-	pncA	PZA	Feuerriegel_et_al_2015;Sandgren_et_al_2009
2289072	T/C	A/G	2	CAC/CGC	H/57/R	-	pncA	PZA	Feuerriegel_et_al_2015;Farhat_et_al_2016;Stoffels_K_et_al_2012;Walker_et_al_2015
2289072	T/A	A/T	2	CAC/CTC	H/57/L	-	pncA	PZA	Farhat_et_al_2016;Sandgren_et_al_2009
2289073	G/T	C/A	1	CAC/AAC	H/57/N	-	pncA	PZA	Stoffels_K_et_al_2012
2289073	G/A	C/T	1	CAC/TAC	H/57/Y	-	pncA	PZA	Feuerriegel_et_al_2015;Tan_et_al_2013;Sandgren_et_al_2009;Farhat_et_al_2016
2289079	C/CA	.	.	.	.	-	pncA	PZA	Flandrois_et_al_2014
2289079	CC/C	.	.	.	.	-	pncA	PZA	Flandrois_et_al_2014;Sandgren_et_al_2009
2289080	CG/C	.	.	.	.	-	pncA	PZA	Flandrois_et_al_2014;Sandgren_et_al_2009
2289081	G/T	C/A	2	CCG/CAG	P/54/Q	-	pncA	PZA	Jnawali_et_al_2013;Stoffels_K_et_al_2012;Walker_et_al_2015;Feuerriegel_et_al_2015
2289081	G/C	C/G	2	CCG/CGG	P/54/R	-	pncA	PZA	Feuerriegel_et_al_2015
2289081	G/A	C/T	2	CCG/CTG	P/54/L	-	pncA	PZA	Tan_et_al_2013;Sekiguchi_et_al_2007;Ando_et_al_2010;Sandgren_et_al_2009;Feuerriegel_et_al_2015;Farhat_et_al_2016;Walker_et_al_2015
2289082	G/T	C/A	1	CCG/ACG	P/54/T	-	pncA	PZA	Sandgren_et_al_2009
2289082	G/A	C/T	1	CCG/TCG	P/54/S	-	pncA	PZA	Feuerriegel_et_al_2015
2289083	GT/G	.	.	.	.	-	pncA	PZA	Flandrois_et_al_2014;Sandgren_et_al_2009
2289084	T/G	A/C	2	GAC/GCC	D/53/A	-	pncA	PZA	Sandgren_et_al_2009
2289085	C/T	G/A	1	GAC/AAC	D/53/N	-	pncA	PZA	Sekiguchi_et_al_2007;Sandgren_et_al_2009
2289089	G/T	C/A	3	CAC/CAA	H/51/Q	-	pncA	PZA	Sekiguchi_et_al_2007;Ando_et_al_2010;Sandgren_et_al_2009;Feuerriegel_et_al_2015;Walker_et_al_2015
2289089	G/C	C/G	3	CAC/CAG	H/51/Q	-	pncA	PZA	Sekiguchi_et_al_2007;Ando_et_al_2010;Sandgren_et_al_2009;Feuerriegel_et_al_2015;Walker_et_al_2015
2289090	T/G	A/C	2	CAC/CCC	H/51/P	-	pncA	PZA	Jnawali_et_al_2013;Sandgren_et_al_2009;Feuerriegel_et_al_2015;Farhat_et_al_2016
2289090	T/C	A/G	2	CAC/CGC	H/51/R	-	pncA	PZA	Stoffels_K_et_al_2012;Sandgren_et_al_2009;Feuerriegel_et_al_2015;Farhat_et_al_2016
2289091	GGAAGTCCTTGGTTGCCACGACGTGATGGTAGTC/G	.	.	.	.	-	pncA	PZA	Flandrois_et_al_2014
2289091	G/T	C/A	1	CAC/AAC	H/51/N	-	pncA	PZA	Sandgren_et_al_2009
2289091	G/A	C/T	1	CAC/TAC	H/51/Y	-	pncA	PZA	Stoffels_K_et_al_2012;Sandgren_et_al_2009;Farhat_et_al_2016;Feuerriegel_et_al_2015
2289095	G/T	C/A	3	GAC/GAA	D/49/E	-	pncA	PZA	Farhat_et_al_2016
2289095	G/C	C/G	3	GAC/GAG	D/49/E	-	pncA	PZA	Farhat_et_al_2016
2289096	T/G	A/C	2	GAC/GCC	D/49/A	-	pncA	PZA	Feuerriegel_et_al_2015;Jnawali_et_al_2013;Stoffels_K_et_al_2012;Sandgren_et_al_2009
2289096	T/C	A/G	2	GAC/GGC	D/49/G	-	pncA	PZA	Jnawali_et_al_2013;Sandgren_et_al_2009;Feuerriegel_et_al_2015
2289096	T/A	A/T	2	GAC/GTC	D/49/V	-	pncA	PZA	Sandgren_et_al_2009
2289097	C/T	G/A	1	GAC/AAC	D/49/N	-	pncA	PZA	Farhat_et_al_2016;Feuerriegel_et_al_2015;Walker_et_al_2015;Jnawali_et_al_2013;Stoffels_K_et_al_2012
2289097	C/G	G/C	1	GAC/CAC	D/49/H	-	pncA	PZA	Sandgren_et_al_2009
2289099	T/G	A/C	2	AAG/ACG	K/48/T	-	pncA	PZA	Farhat_et_al_2016
2289100	T/C	A/G	1	AAG/GAG	K/48/E	-	pncA	PZA	Walker_et_al_2015;Feuerriegel_et_al_2015
2289100	T/A	A/T	1	AAG/TAG	K/48/*	-	pncA	PZA	Feuerriegel_et_al_2015
2289102	G/C	C/G	2	ACC/AGC	T/47/S	-	pncA	PZA	Sandgren_et_al_2009
2289103	T/G	A/C	1	ACC/CCC	T/47/P	-	pncA	PZA	Feuerriegel_et_al_2015;Jnawali_et_al_2013;Sandgren_et_al_2009
2289103	T/C	A/G	1	ACC/GCC	T/47/A	-	pncA	PZA	Farhat_et_al_2016;Walker_et_al_2015;Feuerriegel_et_al_2015;Tan_et_al_2013;Zhang_et_al_2013;Sandgren_et_al_2009
2289103	T/A	A/T	1	ACC/TCC	T/47/S	-	pncA	PZA	Sandgren_et_al_2009
2289105	G/GC	.	.	.	.	-	pncA	PZA	Flandrois_et_al_2014
2289105	G/T	C/A	2	GCA/GAA	A/46/E	-	pncA	PZA	Sandgren_et_al_2009
2289105	G/A	C/T	2	GCA/GTA	A/46/V	-	pncA	PZA	Jnawali_et_al_2013;Stoffels_K_et_al_2012;Sandgren_et_al_2009
2289106	C/G	G/C	1	GCA/CCA	A/46/P	-	pncA	PZA	Sandgren_et_al_2009
2289108	A/C	T/G	2	GTG/GGG	V/45/G	-	pncA	PZA	Sandgren_et_al_2009;Feuerriegel_et_al_2015
2289111	A/C	T/G	2	GTC/GGC	V/44/G	-	pncA	PZA	Feuerriegel_et_al_2015;Zhang_et_al_2013
2289114	T/G	A/C	2	CAC/CCC	H/43/P	-	pncA	PZA	Stoffels_K_et_al_2012;Sandgren_et_al_2009
2289119	G/T	C/A	3	TAC/TAA	Y/41/*	-	pncA	PZA	Sandgren_et_al_2009
2289119	G/C	C/G	3	TAC/TAG	Y/41/*	-	pncA	PZA	Sandgren_et_al_2009
2289121	A/G	T/C	1	TAC/CAC	Y/41/H	-	pncA	PZA	Sandgren_et_al_2009
2289130	CTTCGGCCAGGTAGTCGCTGATGGC/C	.	.	.	.	-	pncA	PZA	Flandrois_et_al_2014
2289133	C/A	G/T	1	GAA/TAA	E/37/*	-	pncA	PZA	Feuerriegel_et_al_2015;Sandgren_et_al_2009
2289138	A/G	T/C	2	CTG/CCG	L/35/P	-	pncA	PZA	Stoffels_K_et_al_2012;Sandgren_et_al_2009;Feuerriegel_et_al_2015
2289138	A/C	T/G	2	CTG/CGG	L/35/R	-	pncA	PZA	Sandgren_et_al_2009
2289140	G/T	C/A	3	TAC/TAA	Y/34/*	-	pncA	PZA	Feuerriegel_et_al_2015;Stoffels_K_et_al_2012
2289140	G/C	C/G	3	TAC/TAG	Y/34/*	-	pncA	PZA	Feuerriegel_et_al_2015;Stoffels_K_et_al_2012
2289141	T/TA	.	.	.	.	-	pncA	PZA	Flandrois_et_al_2014
2289141	T/G	A/C	2	TAC/TCC	Y/34/S	-	pncA	PZA	Sandgren_et_al_2009
2289142	A/C	T/G	1	TAC/GAC	Y/34/D	-	pncA	PZA	Farhat_et_al_2016;Ando_et_al_2010
2289147	C/A	G/T	2	AGC/ATC	S/32/I	-	pncA	PZA	Walker_et_al_2015
2289150	A/C	T/G	2	ATC/AGC	I/31/S	-	pncA	PZA	Feuerriegel_et_al_2015;Stoffels_K_et_al_2012;Farhat_et_al_2016
2289157	GG/G	.	.	.	.	-	pncA	PZA	Flandrois_et_al_2014;Sandgren_et_al_2009
2289159	G/T	C/A	2	GCC/GAC	A/28/D	-	pncA	PZA	Sandgren_et_al_2009;Feuerriegel_et_al_2015
2289162	A/G	T/C	2	CTG/CCG	L/27/P	-	pncA	PZA	Sekiguchi_et_al_2007;Walker_et_al_2015;Farhat_et_al_2016;Feuerriegel_et_al_2015
2289165	G/C	C/G	2	GCG/GGG	A/26/G	-	pncA	PZA	Sandgren_et_al_2009
2289170	GC/G	.	.	.	.	-	pncA	PZA	Flandrois_et_al_2014;Sandgren_et_al_2009
2289171	CC/C	.	.	.	.	-	pncA	PZA	Flandrois_et_al_2014;Sandgren_et_al_2009
2289171	C/T	G/A	2	GGC/GAC	G/24/D	-	pncA	PZA	Tan_et_al_2013;Stoffels_K_et_al_2012;Feuerriegel_et_al_2015
2289172	C/G	G/C	1	GGC/CGC	G/24/R	-	pncA	PZA	Stoffels_K_et_al_2012
2289174	C/A	G/T	2	GGT/GTT	G/23/V	-	pncA	PZA	Sandgren_et_al_2009;Flandrois_et_al_2014
2289177	GT/G	.	.	.	.	-	pncA	PZA	Flandrois_et_al_2014;Sandgren_et_al_2009
2289180	A/C	T/G	2	GTA/GGA	V/21/G	-	pncA	PZA	Sandgren_et_al_2009;Feuerriegel_et_al_2015;Walker_et_al_2015;Farhat_et_al_2016
2289182	CG/C	.	.	.	.	-	pncA	PZA	Flandrois_et_al_2014;Sandgren_et_al_2009
2289186	A/G	T/C	2	CTG/CCG	L/19/P	-	pncA	PZA	Farhat_et_al_2016;Feuerriegel_et_al_2015;Sandgren_et_al_2009
2289186	A/C	T/G	2	CTG/CGG	L/19/R	-	pncA	PZA	Sandgren_et_al_2009
2289189	G/GCC	.	.	.	.	-	pncA	PZA	Flandrois_et_al_2014
2289190	A/G	T/C	1	TCG/CCG	S/18/P	-	pncA	PZA	Tan_et_al_2013
2289192	C/T	G/A	2	GGC/GAC	G/17/D	-	pncA	PZA	Sandgren_et_al_2009
2289192	C/A	G/T	2	GGC/GTC	G/17/V	-	pncA	PZA	Sandgren_et_al_2009
2289193	C/T	G/A	1	GGC/AGC	G/17/S	-	pncA	PZA	Feuerriegel_et_al_2015
2289194	AC/A	.	.	.	.	-	pncA	PZA	Flandrois_et_al_2014;Sandgren_et_al_2009
2289200	G/T	C/A	3	TGC/TGA	C/14/*	-	pncA	PZA	Stoffels_K_et_al_2012;Feuerriegel_et_al_2015
2289200	G/C	C/G	3	TGC/TGG	C/14/W	-	pncA	PZA	Jnawali_et_al_2013
2289201	C/T	G/A	2	TGC/TAC	C/14/Y	-	pncA	PZA	Feuerriegel_et_al_2015;Sandgren_et_al_2009
2289202	A/G	T/C	1	TGC/CGC	C/14/R	-	pncA	PZA	Feuerriegel_et_al_2015;Walker_et_al_2015;Sandgren_et_al_2009;Farhat_et_al_2016
2289202	A/C	T/G	1	TGC/GGC	C/14/G	-	pncA	PZA	Jnawali_et_al_2013
2289203	G/T	C/A	3	TTC/TTA	F/13/L	-	pncA	PZA	Feuerriegel_et_al_2015;Tan_et_al_2013;Stoffels_K_et_al_2012
2289203	G/C	C/G	3	TTC/TTG	F/13/L	-	pncA	PZA	Feuerriegel_et_al_2015;Tan_et_al_2013;Stoffels_K_et_al_2012
2289204	A/G	T/C	2	TTC/TCC	F/13/S	-	pncA	PZA	Sandgren_et_al_2009;Feuerriegel_et_al_2015
2289205	A/G	T/C	1	TTC/CTC	F/13/L	-	pncA	PZA	Feuerriegel_et_al_2015;Tan_et_al_2013;Stoffels_K_et_al_2012
2289206	G/T	C/A	3	GAC/GAA	D/12/E	-	pncA	PZA	Feuerriegel_et_al_2015;Farhat_et_al_2016
2289206	G/C	C/G	3	GAC/GAG	D/12/E	-	pncA	PZA	Feuerriegel_et_al_2015;Farhat_et_al_2016
2289207	T/G	A/C	2	GAC/GCC	D/12/A	-	pncA	PZA	Walker_et_al_2015;Feuerriegel_et_al_2015;Jnawali_et_al_2013;Stoffels_K_et_al_2012;Sekiguchi_et_al_2007;Sandgren_et_al_2009;Farhat_et_al_2016
2289207	T/C	A/G	2	GAC/GGC	D/12/G	-	pncA	PZA	Farhat_et_al_2016
2289208	C/T	G/A	1	GAC/AAC	D/12/N	-	pncA	PZA	Feuerriegel_et_al_2015;Stoffels_K_et_al_2012;Sandgren_et_al_2009
2289212	C/G	G/C	3	CAG/CAC	Q/10/H	-	pncA	PZA	Farhat_et_al_2016
2289212	C/A	G/T	3	CAG/CAT	Q/10/H	-	pncA	PZA	Farhat_et_al_2016
2289213	TG/T	.	.	.	.	-	pncA	PZA	Flandrois_et_al_2014;Sandgren_et_al_2009
2289213	T/G	A/C	2	CAG/CCG	Q/10/P	-	pncA	PZA	Feuerriegel_et_al_2015;Farhat_et_al_2016;Flandrois_et_al_2014;Tan_et_al_2013;Stoffels_K_et_al_2012;Sekiguchi_et_al_2007;Sandgren_et_al_2009;Walker_et_al_2015
2289213	T/C	A/G	2	CAG/CGG	Q/10/R	-	pncA	PZA	Feuerriegel_et_al_2015;Farhat_et_al_2016;Sandgren_et_al_2009
2289214	G/T	C/A	1	CAG/AAG	Q/10/K	-	pncA	PZA	Feuerriegel_et_al_2015;Sandgren_et_al_2009
2289214	G/A	C/T	1	CAG/TAG	Q/10/*	-	pncA	PZA	Farhat_et_al_2016;Walker_et_al_2015;Jnawali_et_al_2013;Stoffels_K_et_al_2012;Sandgren_et_al_2009
2289216	A/G	T/C	2	GTG/GCG	V/9/A	-	pncA	PZA	Sandgren_et_al_2009;Feuerriegel_et_al_2015
2289216	A/C	T/G	2	GTG/GGG	V/9/G	-	pncA	PZA	Stoffels_K_et_al_2012;Ando_et_al_2010;Sandgren_et_al_2009;Feuerriegel_et_al_2015;Farhat_et_al_2016
2289217	C/G	G/C	1	GTG/CTG	V/9/L	-	pncA	PZA	Sandgren_et_al_2009
2289217	C/A	G/T	1	GTG/TTG	V/9/L	-	pncA	PZA	Sandgren_et_al_2009
2289218	G/T	C/A	3	GAC/GAA	D/8/E	-	pncA	PZA	Sandgren_et_al_2009;Feuerriegel_et_al_2015
2289218	G/C	C/G	3	GAC/GAG	D/8/E	-	pncA	PZA	Sandgren_et_al_2009;Feuerriegel_et_al_2015
2289219	T/G	A/C	2	GAC/GCC	D/8/A	-	pncA	PZA	Feuerriegel_et_al_2015;Tan_et_al_2013;Stoffels_K_et_al_2012
2289219	T/C	A/G	2	GAC/GGC	D/8/G	-	pncA	PZA	Feuerriegel_et_al_2015;Farhat_et_al_2016;Walker_et_al_2015;Jnawali_et_al_2013;Sandgren_et_al_2009
2289220	C/T	G/A	1	GAC/AAC	D/8/N	-	pncA	PZA	Stoffels_K_et_al_2012;Farhat_et_al_2016;Feuerriegel_et_al_2015;Walker_et_al_2015
2289220	C/A	G/T	1	GAC/TAC	D/8/Y	-	pncA	PZA	Stoffels_K_et_al_2012;Sandgren_et_al_2009
2289222	A/T	T/A	2	GTC/GAC	V/7/D	-	pncA	PZA	Sandgren_et_al_2009;Feuerriegel_et_al_2015
2289222	A/C	T/G	2	GTC/GGC	V/7/G	-	pncA	PZA	Feuerriegel_et_al_2015;Sandgren_et_al_2009
2289223	C/T	G/A	1	GTC/ATC	V/7/I	-	pncA	PZA	Sandgren_et_al_2009
2289223	C/G	G/C	1	GTC/CTC	V/7/L	-	pncA	PZA	Walker_et_al_2015
2289223	C/A	G/T	1	GTC/TTC	V/7/F	-	pncA	PZA	Feuerriegel_et_al_2015;Sandgren_et_al_2009
2289225	A/G	T/C	2	ATC/ACC	I/6/T	-	pncA	PZA	Feuerriegel_et_al_2015
2289225	A/C	T/G	2	ATC/AGC	I/6/S	-	pncA	PZA	Jnawali_et_al_2013
2289226	T/TG	.	.	.	.	-	pncA	PZA	Feuerriegel_et_al_2015
2289226	T/G	A/C	1	ATC/CTC	I/6/L	-	pncA	PZA	Jnawali_et_al_2013;Zhang_et_al_2013
2289228	A/G	T/C	2	ATC/ACC	I/5/T	-	pncA	PZA	Farhat_et_al_2016
2289228	A/C	T/G	2	ATC/AGC	I/5/S	-	pncA	PZA	Sandgren_et_al_2009
2289230	CAACGCCCGCAT/C	.	.	.	.	-	pncA	PZA	Flandrois_et_al_2014
2289231	A/G	T/C	2	TTG/TCG	L/4/S	-	pncA	PZA	Feuerriegel_et_al_2015;Sandgren_et_al_2009;Walker_et_al_2015;Farhat_et_al_2016
2289231	A/C	T/G	2	TTG/TGG	L/4/W	-	pncA	PZA	Sandgren_et_al_2009;Feuerriegel_et_al_2015
2289233	CGCCCGCAT/C	.	.	.	.	-	pncA	PZA	Flandrois_et_al_2014
2289234	G/T	C/A	2	GCG/GAG	A/3/E	-	pncA	PZA	Sandgren_et_al_2009;Feuerriegel_et_al_2015
2289235	C/G	G/C	1	GCG/CCG	A/3/P	-	pncA	PZA	Feuerriegel_et_al_2015;Sandgren_et_al_2009
2289239	C/T	G/A	3	ATG/ATA	M/1/I	-	pncA	PZA	Stoffels_K_et_al_2012;Sandgren_et_al_2009;Feuerriegel_et_al_2015
2289239	C/G	G/C	3	ATG/ATC	M/1/I	-	pncA	PZA	Stoffels_K_et_al_2012;Sandgren_et_al_2009;Feuerriegel_et_al_2015
2289239	C/A	G/T	3	ATG/ATT	M/1/I	-	pncA	PZA	Stoffels_K_et_al_2012;Sandgren_et_al_2009;Feuerriegel_et_al_2015
2289240	A/T	T/A	2	ATG/AAG	M/1/K	-	pncA	PZA	Feuerriegel_et_al_2015
2289240	A/G	T/C	2	ATG/ACG	M/1/T	-	pncA	PZA	Stoffels_K_et_al_2012;Sandgren_et_al_2009;Feuerriegel_et_al_2015
2289245	T/A	A/T	.	.	.	-	pncA promoter	PZA	Farhat_et_al_2016
2289248	A/G	T/C	.	.	.	-	pncA promoter	PZA	Stoffels_K_et_al_2012;Ando_et_al_2010;Casali_et_al_2014;Sandgren_et_al_2009;Feuerriegel_et_al_2015
2289248	A/C	T/G	.	.	.	-	pncA promoter	PZA	Feuerriegel_et_al_2015
2289251	A/G	T/C	.	.	.	-	pncA promoter	PZA	Stoffels_K_et_al_2012
2289251	A/C	T/G	.	.	.	-	pncA promoter	PZA	Farhat_et_al_2016
2289252	T/G	A/C	.	.	.	-	pncA promoter	PZA	Farhat_et_al_2016;Feuerriegel_et_al_2015;Sandgren_et_al_2009
2289252	T/C	A/G	.	.	.	-	pncA promoter	PZA	Tan_et_al_2013;Stoffels_K_et_al_2012;Sandgren_et_al_2009;Feuerriegel_et_al_2015;Walker_et_al_2015;Farhat_et_al_2016
2289252	T/A	A/T	.	.	.	-	pncA promoter	PZA	Casali_et_al_2014;Feuerriegel_et_al_2015
2289253	A/G	T/C	.	.	.	-	pncA promoter	PZA	Stoffels_K_et_al_2012;Walker_et_al_2015
2289253	A/C	T/G	.	.	.	-	pncA promoter	PZA	Sandgren_et_al_2009
2289254	C/A	G/T	.	.	.	-	pncA promoter	PZA	Casali_et_al_2014
2518310	G/A	.	1	GAT/AAT	D/66/N	+	kasA	INH	Slayden_&_Barry;_2000;Sandgren_et_al_2009
2518345	G/A	.	3	ATG/ATA	M/77/I	+	kasA	INH	Sandgren_et_al_2009
2518345	G/C	.	3	ATG/ATC	M/77/I	+	kasA	INH	Sandgren_et_al_2009
2518345	G/T	.	3	ATG/ATT	M/77/I	+	kasA	INH	Sandgren_et_al_2009
2518476	G/A	.	2	AGG/AAG	R/121/K	+	kasA	INH	Slayden_&_Barry;_2000;Sandgren_et_al_2009
2518538	G/A	.	1	GTT/ATT	V/142/I	+	kasA	INH	Desjardins_et_al_2016
2518538	G/C	.	1	GTT/CTT	V/142/L	+	kasA	INH	Desjardins_et_al_2016
2518538	G/T	.	1	GTT/TTT	V/142/F	+	kasA	INH	Desjardins_et_al_2016
2518539	T/A	.	2	GTT/GAT	V/142/D	+	kasA	INH	Desjardins_et_al_2016
2518539	T/C	.	2	GTT/GCT	V/142/A	+	kasA	INH	Desjardins_et_al_2016
2518539	T/G	.	2	GTT/GGT	V/142/G	+	kasA	INH	Desjardins_et_al_2016
2518871	C/A	.	1	CAC/AAC	H/253/N	+	kasA	INH	Desjardins_et_al_2016
2518871	C/G	.	1	CAC/GAC	H/253/D	+	kasA	INH	Desjardins_et_al_2016
2518871	C/T	.	1	CAC/TAC	H/253/Y	+	kasA	INH	Desjardins_et_al_2016
2518872	A/C	.	2	CAC/CCC	H/253/P	+	kasA	INH	Desjardins_et_al_2016
2518872	A/G	.	2	CAC/CGC	H/253/R	+	kasA	INH	Desjardins_et_al_2016
2518872	A/T	.	2	CAC/CTC	H/253/L	+	kasA	INH	Desjardins_et_al_2016
2518873	C/A	.	3	CAC/CAA	H/253/Q	+	kasA	INH	Desjardins_et_al_2016
2518873	C/G	.	3	CAC/CAG	H/253/Q	+	kasA	INH	Desjardins_et_al_2016
2518873	C/T	.	3	CAC/CAT	H/253/H	+	kasA	INH	Desjardins_et_al_2016
2519048	G/A	.	1	GGC/AGC	G/312/S	+	kasA	INH	Slayden_&_Barry;_2000;Sandgren_et_al_2009
2519274	G/A	.	2	GGC/GAC	G/387/D	+	kasA	INH	Slayden_&_Barry;_2000;Sandgren_et_al_2009
2519351	T/C	.	1	TTC/CTC	F/413/L	+	kasA	INH	Slayden_&_Barry;_2000;Sandgren_et_al_2009
2519353	C/A	.	3	TTC/TTA	F/413/L	+	kasA	INH	Slayden_&_Barry;_2000;Sandgren_et_al_2009
2519353	C/G	.	3	TTC/TTG	F/413/L	+	kasA	INH	Slayden_&_Barry;_2000;Sandgren_et_al_2009
2726112	C/T	.	.	.	.	+	ahpC promoter	INH	Slayden_&_Barry;_2000
2726119	G/A	.	.	.	.	+	ahpC promoter	INH	Slayden_&_Barry;_2000;Sandgren_et_al_2009
2726121	C/T	.	.	.	.	+	ahpC promoter	INH	Walker_et_al_2015
2726127	G/A	.	.	.	.	+	ahpC promoter	INH	Sandgren_et_al_2009
2726136	C/T	.	.	.	.	+	ahpC promoter	INH	Walker_et_al_2015;Feuerriegel_et_al_2015
2726139	C/T	.	.	.	.	+	ahpC promoter	INH	Slayden_&_Barry;_2000;Sandgren_et_al_2009
2726141	C/T	.	.	.	.	+	ahpC promoter	INH	Sandgren_et_al_2009
2726142	G/T	.	.	.	.	+	ahpC promoter	INH	Slayden_&_Barry;_2000
2726144	T/G	.	.	.	.	+	ahpC promoter	INH	Sandgren_et_al_2009
2726145	G/A	.	.	.	.	+	ahpC promoter	INH	Sandgren_et_al_2009;Feuerriegel_et_al_2015
2726145	G/T	.	.	.	.	+	ahpC promoter	INH	Jnawali_et_al_2013;Slayden_&_Barry;_2000
2726149	T/A	.	.	.	.	+	ahpC promoter	INH	Sandgren_et_al_2009
2726154	C/T	.	.	.	.	+	ahpC promoter	INH	Sandgren_et_al_2009
2726173	C/T	.	.	.	.	+	ahpC promoter	INH	Sandgren_et_al_2009
2726188	G/A	.	.	.	.	+	ahpC promoter	INH	Sandgren_et_al_2009
2726189	A/G	.	.	.	.	+	ahpC promoter	INH	Sandgren_et_al_2009
2726196	C/T	.	1	CCA/TCA	P/2/S	+	ahpC	INH	Sandgren_et_al_2009
2726206	C/T	.	2	ACC/ATC	T/5/I	+	ahpC	INH	Sandgren_et_al_2009
2726220	T/A	.	1	TTC/ATC	F/10/I	+	ahpC	INH	Sandgren_et_al_2009
2726289	G/A	.	1	GAC/AAC	D/33/N	+	ahpC	INH	Sandgren_et_al_2009
2726338	T/G	.	2	GTG/GGG	V/49/G	+	ahpC	INH	Farhat_et_al_2016
2726409	G/C	.	1	GAC/CAC	D/73/H	+	ahpC	INH	Sandgren_et_al_2009
2726418	G/A	.	1	GAG/AAG	E/76/K	+	ahpC	INH	Sandgren_et_al_2009
2726764	T/G	.	2	CTC/CGC	L/191/R	+	ahpC	INH	Sandgren_et_al_2009
4043900	C/A	G/T	1	GCG/TCG	A/128/S	-	panD	PZA	Shi;_W._et_al_2014
4240423	G/A	.	3	GAG/GAA	E/187/E	+	embC	EMB	Safi_et_al_2013
4240592	G/A	.	1	GCC/ACC	A/244/T	+	embC	EMB	Sandgren_et_al_2009
4240601	G/C	.	1	GCG/CCG	A/247/P	+	embC	EMB	Sandgren_et_al_2009
4240614	T/G	.	2	CTG/CGG	L/251/R	+	embC	EMB	Sandgren_et_al_2009
4240623	C/G	.	2	GCC/GGC	A/254/G	+	embC	EMB	Sandgren_et_al_2009
4240676	G/A	.	1	GGT/AGT	G/272/S	+	embC	EMB	Sandgren_et_al_2009
4240715	C/T	.	1	CAT/TAT	H/285/Y	+	embC	EMB	Sandgren_et_al_2009
4240721	G/T	.	1	GTC/TTC	V/287/F	+	embC	EMB	Sandgren_et_al_2009
4240724	G/T	.	1	GGG/TGG	G/288/W	+	embC	EMB	Sandgren_et_al_2009
4240725	G/T	.	2	GGG/GTG	G/288/V	+	embC	EMB	Sandgren_et_al_2009
4240748	T/C	.	1	TAC/CAC	Y/296/H	+	embC	EMB	Sandgren_et_al_2009
4240749	A/C	.	2	TAC/TCC	Y/296/S	+	embC	EMB	Sandgren_et_al_2009
4240751	A/C	.	1	ATC/CTC	I/297/L	+	embC	EMB	Sandgren_et_al_2009
4240752	T/C	.	2	ATC/ACC	I/297/T	+	embC	EMB	Sandgren_et_al_2009
4240761	T/G	.	2	ATG/AGG	M/300/R	+	embC	EMB	Sandgren_et_al_2009
4240766	C/G	.	1	CGG/GGG	R/302/G	+	embC	EMB	Sandgren_et_al_2009
4240770	T/G	.	2	GTG/GGG	V/303/G	+	embC	EMB	Sandgren_et_al_2009
4240781	G/A	.	1	GCG/ACG	A/307/T	+	embC	EMB	Sandgren_et_al_2009
4240785	G/A	.	2	GGC/GAC	G/308/D	+	embC	EMB	Sandgren_et_al_2009
4240787	T/A	.	1	TAT/AAT	Y/309/N	+	embC	EMB	Sandgren_et_al_2009
4240791	T/A	.	2	ATG/AAG	M/310/K	+	embC	EMB	Sandgren_et_al_2009
4240835	G/A	.	1	GGC/AGC	G/325/S	+	embC	EMB	Sandgren_et_al_2009
4240838	T/A	.	1	TGG/AGG	W/326/R	+	embC	EMB	Sandgren_et_al_2009
4240838	T/C	.	1	TGG/CGG	W/326/R	+	embC	EMB	Sandgren_et_al_2009
4240841	T/A	.	1	TAC/AAC	Y/327/N	+	embC	EMB	Sandgren_et_al_2009
4241078	A/G	.	1	ATC/GTC	I/406/V	+	embC	EMB	Feuerriegel_et_al_2015
4242182	G/T	.	1	GCC/TCC	A/774/S	+	embC	EMB	Farhat_et_al_2016
4242198	C/T	.	2	GCC/GTC	A/779/V	+	embC	EMB	Safi_et_al_2013
4243190	G/C	.	.	.	.	+	embA promoter	EMB	Desjardins_et_al_2016
4243217	C/G	.	.	.	.	+	embA promoter	EMB	Walker_et_al_2015
4243217	C/T	.	.	.	.	+	embA promoter	EMB	Walker_et_al_2015;Sandgren_et_al_2009
4243217	C/A	.	.	.	.	+	embA promoter	EMB	Casali_et_al_2014;Sandgren_et_al_2009
4243218	C/G	.	.	.	.	+	embA promoter	EMB	Casali_et_al_2014
4243221	C/T	.	.	.	.	+	embA promoter	EMB	Feuerriegel_et_al_2015;Walker_et_al_2015;Casali_et_al_2014;Sandgren_et_al_2009
4243221	C/T	.	.	.	.	+	embA promoter	INH	Farhat_et_al_2016
4243222	C/A	.	.	.	.	+	embA promoter	EMB	Sandgren_et_al_2009;Desjardins_et_al_2016;Farhat_et_al_2016
4243222	C/T	.	.	.	.	+	embA promoter	EMB	Casali_et_al_2014
4243225	C/A	.	.	.	.	+	embA promoter	EMB	Feuerriegel_et_al_2015
4243225	C/T	.	.	.	.	+	embA promoter	EMB	Farhat_et_al_2016
4243242	G/A	.	1	GAC/AAC	D/4/N	+	embA	EMB	Sandgren_et_al_2009;Feuerriegel_et_al_2015
4243245	G/A	.	1	GGT/AGT	G/5/S	+	embA	EMB	Feuerriegel_et_al_2015
4243392	A/G	.	1	AAC/GAC	N/54/D	+	embA	EMB	Farhat_et_al_2016
4243833	G/A	.	1	GCG/ACG	A/201/T	+	embA	EMB	Feuerriegel_et_al_2015
4244193	G/A	.	1	GGC/AGC	G/321/S	+	embA	EMB	Feuerriegel_et_al_2015;Sandgren_et_al_2009
4244281	G/A	.	2	GGC/GAC	G/350/D	+	embA	EMB	Sandgren_et_al_2009;Feuerriegel_et_al_2015
4244617	C/T	.	2	GCG/GTG	A/462/V	+	embA	EMB	Feuerriegel_et_al_2015;Sandgren_et_al_2009
4245730	A/C	.	2	GAC/GCC	D/833/A	+	embA	EMB	Feuerriegel_et_al_2015;Sandgren_et_al_2009
4246734	T/G	.	2	CTG/CGG	L/74/R	+	embB	EMB	Feuerriegel_et_al_2015
4247175	C/G	.	2	GCG/GGG	A/221/G	+	embB	EMB	Sandgren_et_al_2009
4247186	G/T	.	1	GCG/TCG	A/225/S	+	embB	EMB	Sandgren_et_al_2009
4247193	T/G	.	2	GTG/GGG	V/227/G	+	embB	EMB	Sandgren_et_al_2009
4247229	T/C	.	2	CTG/CCG	L/239/P	+	embB	EMB	Sandgren_et_al_2009
4247231	G/C	.	1	GAC/CAC	D/240/H	+	embB	EMB	Sandgren_et_al_2009
4247282	C/T	.	1	CGG/TGG	R/257/W	+	embB	EMB	Sandgren_et_al_2009
4247325	C/T	.	2	GCA/GTA	A/271/V	+	embB	EMB	Sandgren_et_al_2009
4247327	A/T	.	1	AGC/TGC	S/272/C	+	embB	EMB	Sandgren_et_al_2009
4247328	G/T	.	2	AGC/ATC	S/272/I	+	embB	EMB	Sandgren_et_al_2009
4247334	G/C	.	2	CGC/CCC	R/274/P	+	embB	EMB	Sandgren_et_al_2009
4247354	G/C	.	1	GCC/CCC	A/281/P	+	embB	EMB	Sandgren_et_al_2009
4247357	G/C	.	1	GTG/CTG	V/282/L	+	embB	EMB	Sandgren_et_al_2009
4247357	G/T	.	1	GTG/TTG	V/282/L	+	embB	EMB	Sandgren_et_al_2009
4247358	T/G	.	2	GTG/GGG	V/282/G	+	embB	EMB	Sandgren_et_al_2009
4247366	T/C	.	1	TTC/CTC	F/285/L	+	embB	EMB	Sandgren_et_al_2009
4247368	C/A	.	3	TTC/TTA	F/285/L	+	embB	EMB	Sandgren_et_al_2009
4247368	C/G	.	3	TTC/TTG	F/285/L	+	embB	EMB	Sandgren_et_al_2009
4247372	T/G	.	1	TTC/GTC	F/287/V	+	embB	EMB	Sandgren_et_al_2009
4247373	T/G	.	2	TTC/TGC	F/287/C	+	embB	EMB	Sandgren_et_al_2009
4247391	T/A	.	2	ATC/AAC	I/293/N	+	embB	EMB	Sandgren_et_al_2009
4247393	G/A	.	1	GGC/AGC	G/294/S	+	embB	EMB	Sandgren_et_al_2009
4247399	A/C	.	1	AAT/CAT	N/296/H	+	embB	EMB	Zhang_et_al_2013
4247401	T/A	.	3	AAT/AAA	N/296/K	+	embB	EMB	Sandgren_et_al_2009
4247401	T/G	.	3	AAT/AAG	N/296/K	+	embB	EMB	Sandgren_et_al_2009
4247402	T/G	.	1	TCG/GCG	S/297/A	+	embB	EMB	Sandgren_et_al_2009;Feuerriegel_et_al_2015
4247403	C/T	.	2	TCG/TTG	S/297/L	+	embB	EMB	Sandgren_et_al_2009
4247406	C/G	.	2	TCG/TGG	S/298/W	+	embB	EMB	Jnawali_et_al_2013
4247410	C/A	.	3	GAC/GAA	D/299/E	+	embB	EMB	Sandgren_et_al_2009
4247410	C/G	.	3	GAC/GAG	D/299/E	+	embB	EMB	Sandgren_et_al_2009
4247429	A/C	.	1	ATG/CTG	M/306/L	+	embB	EMB	Safi_et_al_2013;Nebenzahl-Guimaraes_et_al_2014;Engström_et_al_2012;Sandgren_et_al_2009;Feuerriegel_et_al_2015;Farhat_et_al_2016
4247429	A/G	.	1	ATG/GTG	M/306/V	+	embB	EMB	Zhang_et_al_2013;Safi_et_al_2013;Engström_et_al_2012;Ajbani_et_al_2012;Sandgren_et_al_2009;Farhat_et_al_2016;Walker_et_al_2015;Feuerriegel_et_al_2015
4247429	A/T	.	1	ATG/TTG	M/306/L	+	embB	EMB	Safi_et_al_2013;Nebenzahl-Guimaraes_et_al_2014;Engström_et_al_2012;Sandgren_et_al_2009;Feuerriegel_et_al_2015;Farhat_et_al_2016
4247430	T/C	.	2	ATG/ACG	M/306/T	+	embB	EMB	Feuerriegel_et_al_2015;Sandgren_et_al_2009
4247431	G/A	.	3	ATG/ATA	M/306/I	+	embB	EMB	Walker_et_al_2015;Zhang_et_al_2013;Safi_et_al_2013;Nebenzahl-Guimaraes_et_al_2014;Engström_et_al_2012;Ajbani_et_al_2012;Sandgren_et_al_2009;Feuerriegel_et_al_2015
4247431	G/C	.	3	ATG/ATC	M/306/I	+	embB	EMB	Walker_et_al_2015;Zhang_et_al_2013;Safi_et_al_2013;Nebenzahl-Guimaraes_et_al_2014;Engström_et_al_2012;Ajbani_et_al_2012;Sandgren_et_al_2009;Feuerriegel_et_al_2015
4247431	G/T	.	3	ATG/ATT	M/306/I	+	embB	EMB	Walker_et_al_2015;Zhang_et_al_2013;Safi_et_al_2013;Nebenzahl-Guimaraes_et_al_2014;Engström_et_al_2012;Ajbani_et_al_2012;Sandgren_et_al_2009;Feuerriegel_et_al_2015
4247439	T/G	.	2	GTC/GGC	V/309/G	+	embB	EMB	Sandgren_et_al_2009
4247444	G/C	.	1	GAC/CAC	D/311/H	+	embB	EMB	Sandgren_et_al_2009
4247445	A/G	.	2	GAC/GGC	D/311/G	+	embB	EMB	Jnawali_et_al_2013
4247448	A/G	.	2	CAC/CGC	H/312/R	+	embB	EMB	Sandgren_et_al_2009
4247451	C/T	.	2	GCC/GTC	A/313/V	+	embB	EMB	Zhang_et_al_2013;Engström_et_al_2012
4247454	G/C	.	2	GGC/GCC	G/314/A	+	embB	EMB	Sandgren_et_al_2009
4247457	A/G	.	2	TAC/TGC	Y/315/C	+	embB	EMB	Engström_et_al_2012
4247462	T/A	.	1	TCC/ACC	S/317/T	+	embB	EMB	Sandgren_et_al_2009
4247465	A/C	.	1	AAC/CAC	N/318/H	+	embB	EMB	Sandgren_et_al_2009
4247466	A/G	.	2	AAC/AGC	N/318/S	+	embB	EMB	Sandgren_et_al_2009
4247467	C/A	.	3	AAC/AAA	N/318/K	+	embB	EMB	Sandgren_et_al_2009
4247467	C/G	.	3	AAC/AAG	N/318/K	+	embB	EMB	Sandgren_et_al_2009
4247468	T/A	.	1	TAT/AAT	Y/319/N	+	embB	EMB	Sandgren_et_al_2009
4247469	A/C	.	2	TAT/TCT	Y/319/S	+	embB	EMB	Feuerriegel_et_al_2015;Sandgren_et_al_2009
4247469	A/G	.	2	TAT/TGT	Y/319/C	+	embB	EMB	Jnawali_et_al_2013;Sandgren_et_al_2009
4247471	T/C	.	1	TTC/CTC	F/320/L	+	embB	EMB	Jnawali_et_al_2013
4247473	C/A	.	3	TTC/TTA	F/320/L	+	embB	EMB	Jnawali_et_al_2013
4247473	C/G	.	3	TTC/TTG	F/320/L	+	embB	EMB	Jnawali_et_al_2013
4247495	GA/G	.	.	.	.	+	embB	EMB	Sandgren_et_al_2009
4247495	G/T	.	1	GAT/TAT	D/328/Y	+	embB	EMB	Walker_et_al_2015;Feuerriegel_et_al_2015;Farhat_et_al_2016;Sandgren_et_al_2009
4247496	A/G	.	2	GAT/GGT	D/328/G	+	embB	EMB	Jnawali_et_al_2013;Sandgren_et_al_2009;Feuerriegel_et_al_2015
4247496	A/T	.	2	GAT/GTT	D/328/V	+	embB	EMB	Jnawali_et_al_2013;Sandgren_et_al_2009
4247501	T/G	.	1	TTC/GTC	F/330/V	+	embB	EMB	Sandgren_et_al_2009
4247504	G/C	.	1	GGC/CGC	G/331/R	+	embB	EMB	Sandgren_et_al_2009
4247507	T/A	.	1	TGG/AGG	W/332/R	+	embB	EMB	Feuerriegel_et_al_2015
4247507	T/C	.	1	TGG/CGG	W/332/R	+	embB	EMB	Feuerriegel_et_al_2015
4247508	G/T	.	2	TGG/TTG	W/332/L	+	embB	EMB	Sandgren_et_al_2009
4247510	T/C	.	1	TAT/CAT	Y/333/H	+	embB	EMB	Sandgren_et_al_2009
4247513	T/C	.	1	TAC/CAC	Y/334/H	+	embB	EMB	Feuerriegel_et_al_2015;Sandgren_et_al_2009
4247552	A/T	.	1	AGT/TGT	S/347/C	+	embB	EMB	Jnawali_et_al_2013
4247553	G/C	.	2	AGT/ACT	S/347/T	+	embB	EMB	Sandgren_et_al_2009
4247553	G/T	.	2	AGT/ATT	S/347/I	+	embB	EMB	Sandgren_et_al_2009
4247573	G/A	.	1	GAC/AAC	D/354/N	+	embB	EMB	Feuerriegel_et_al_2015
4247574	A/C	.	2	GAC/GCC	D/354/A	+	embB	EMB	Walker_et_al_2015;Farhat_et_al_2016;Jnawali_et_al_2013;Zhang_et_al_2013;Safi_et_al_2013
4247579	G/T	.	1	GCC/TCC	A/356/S	+	embB	EMB	Sandgren_et_al_2009
4247580	C/T	.	2	GCC/GTC	A/356/V	+	embB	EMB	Sandgren_et_al_2009
4247582	G/T	.	1	GCC/TCC	A/357/S	+	embB	EMB	Sandgren_et_al_2009
4247583	C/T	.	2	GCC/GTC	A/357/V	+	embB	EMB	Sandgren_et_al_2009
4247586	G/T	.	2	GGG/GTG	G/358/V	+	embB	EMB	Sandgren_et_al_2009
4247588	C/A	.	1	CTA/ATA	L/359/I	+	embB	EMB	Sandgren_et_al_2009
4247591	G/A	.	1	GTG/ATG	V/360/M	+	embB	EMB	Sandgren_et_al_2009
4247609	T/C	.	1	TCG/CCG	S/366/P	+	embB	EMB	Sandgren_et_al_2009
4247613	G/C	.	2	CGT/CCT	R/367/P	+	embB	EMB	Sandgren_et_al_2009
4247615	G/C	.	1	GAG/CAG	E/368/Q	+	embB	EMB	Sandgren_et_al_2009
4247616	A/C	.	2	GAG/GCG	E/368/A	+	embB	EMB	Sandgren_et_al_2009
4247617	G/C	.	3	GAG/GAC	E/368/D	+	embB	EMB	Sandgren_et_al_2009
4247617	G/T	.	3	GAG/GAT	E/368/D	+	embB	EMB	Sandgren_et_al_2009
4247618	G/C	.	1	GTG/CTG	V/369/L	+	embB	EMB	Sandgren_et_al_2009
4247618	G/T	.	1	GTG/TTG	V/369/L	+	embB	EMB	Sandgren_et_al_2009
4247619	T/C	.	2	GTG/GCG	V/369/A	+	embB	EMB	Sandgren_et_al_2009
4247622	T/G	.	2	CTG/CGG	L/370/R	+	embB	EMB	Sandgren_et_al_2009
4247625	C/G	.	2	CCC/CGC	P/371/R	+	embB	EMB	Sandgren_et_al_2009
4247634	G/T	.	2	GGG/GTG	G/374/V	+	embB	EMB	Sandgren_et_al_2009
4247636	C/G	.	1	CCG/GCG	P/375/A	+	embB	EMB	Sandgren_et_al_2009
4247642	G/A	.	1	GTG/ATG	V/377/M	+	embB	EMB	Sandgren_et_al_2009
4247643	T/G	.	2	GTG/GGG	V/377/G	+	embB	EMB	Sandgren_et_al_2009
4247645	G/A	.	1	GAG/AAG	E/378/K	+	embB	EMB	Sandgren_et_al_2009
4247648	G/A	.	1	GCC/ACC	A/379/T	+	embB	EMB	Sandgren_et_al_2009
4247649	C/A	.	2	GCC/GAC	A/379/D	+	embB	EMB	Sandgren_et_al_2009
4247651	A/C	.	1	AGC/CGC	S/380/R	+	embB	EMB	Sandgren_et_al_2009
4247652	G/A	.	2	AGC/AAC	S/380/N	+	embB	EMB	Jnawali_et_al_2013
4247653	C/A	.	3	AGC/AGA	S/380/R	+	embB	EMB	Sandgren_et_al_2009
4247653	C/G	.	3	AGC/AGG	S/380/R	+	embB	EMB	Sandgren_et_al_2009
4247663	T/A	.	1	TAC/AAC	Y/384/N	+	embB	EMB	Sandgren_et_al_2009
4247676	C/G	.	2	GCC/GGC	A/388/G	+	embB	EMB	Sandgren_et_al_2009
4247696	T/A	.	1	TGG/AGG	W/395/R	+	embB	EMB	Sandgren_et_al_2009
4247696	T/C	.	1	TGG/CGG	W/395/R	+	embB	EMB	Sandgren_et_al_2009
4247698	G/C	.	3	TGG/TGC	W/395/C	+	embB	EMB	Sandgren_et_al_2009
4247698	G/T	.	3	TGG/TGT	W/395/C	+	embB	EMB	Sandgren_et_al_2009
4247702	C/A	.	1	CCG/ACG	P/397/T	+	embB	EMB	Sandgren_et_al_2009
4247703	C/A	.	2	CCG/CAG	P/397/Q	+	embB	EMB	Sandgren_et_al_2009
4247706	T/A	.	2	TTC/TAC	F/398/Y	+	embB	EMB	Sandgren_et_al_2009
4247708	A/C	.	1	AAC/CAC	N/399/H	+	embB	EMB	Sandgren_et_al_2009
4247708	A/G	.	1	AAC/GAC	N/399/D	+	embB	EMB	Sandgren_et_al_2009
4247713	C/A	.	3	AAC/AAA	N/400/K	+	embB	EMB	Sandgren_et_al_2009
4247713	C/G	.	3	AAC/AAG	N/400/K	+	embB	EMB	Sandgren_et_al_2009
4247714	G/A	.	1	GGC/AGC	G/401/S	+	embB	EMB	Sandgren_et_al_2009
4247717	C/G	.	1	CTG/GTG	L/402/V	+	embB	EMB	Feuerriegel_et_al_2015
4247723	C/T	.	1	CCG/TCG	P/404/S	+	embB	EMB	Jnawali_et_al_2013;Feuerriegel_et_al_2015
4247726	G/A	.	1	GAG/AAG	E/405/K	+	embB	EMB	Desjardins_et_al_2016
4247726	G/C	.	1	GAG/CAG	E/405/Q	+	embB	EMB	Desjardins_et_al_2016
4247726	G/T	.	1	GAG/TAG	E/405/*	+	embB	EMB	Desjardins_et_al_2016
4247727	A/C	.	2	GAG/GCG	E/405/A	+	embB	EMB	Desjardins_et_al_2016
4247727	A/G	.	2	GAG/GGG	E/405/G	+	embB	EMB	Desjardins_et_al_2016
4247727	A/T	.	2	GAG/GTG	E/405/V	+	embB	EMB	Desjardins_et_al_2016
4247728	G/C	.	3	GAG/GAC	E/405/D	+	embB	EMB	Jnawali_et_al_2013;Desjardins_et_al_2016
4247728	G/T	.	3	GAG/GAT	E/405/D	+	embB	EMB	Jnawali_et_al_2013;Desjardins_et_al_2016
4247729	G/A	.	1	GGC/AGC	G/406/S	+	embB	EMB	Feuerriegel_et_al_2015;Jnawali_et_al_2013;Safi_et_al_2013;Nebenzahl-Guimaraes_et_al_2014;Sandgren_et_al_2009;Farhat_et_al_2016;Walker_et_al_2015
4247729	G/T	.	1	GGC/TGC	G/406/C	+	embB	EMB	Feuerriegel_et_al_2015;Farhat_et_al_2016;Safi_et_al_2013;Nebenzahl-Guimaraes_et_al_2014;Sandgren_et_al_2009
4247730	G/A	.	2	GGC/GAC	G/406/D	+	embB	EMB	Jnawali_et_al_2013;Safi_et_al_2013;Nebenzahl-Guimaraes_et_al_2014;Sandgren_et_al_2009;Feuerriegel_et_al_2015;Walker_et_al_2015
4247730	G/C	.	2	GGC/GCC	G/406/A	+	embB	EMB	Jnawali_et_al_2013;Nebenzahl-Guimaraes_et_al_2014;Sandgren_et_al_2009;Feuerriegel_et_al_2015;Walker_et_al_2015;Farhat_et_al_2016
4247738	G/A	.	1	GCG/ACG	A/409/T	+	embB	EMB	Desjardins_et_al_2016
4247738	G/C	.	1	GCG/CCG	A/409/P	+	embB	EMB	Desjardins_et_al_2016
4247738	G/T	.	1	GCG/TCG	A/409/S	+	embB	EMB	Desjardins_et_al_2016
4247739	C/A	.	2	GCG/GAG	A/409/E	+	embB	EMB	Desjardins_et_al_2016
4247739	C/G	.	2	GCG/GGG	A/409/G	+	embB	EMB	Desjardins_et_al_2016
4247739	C/T	.	2	GCG/GTG	A/409/V	+	embB	EMB	Desjardins_et_al_2016
4247748	C/T	.	2	TCG/TTG	S/412/L	+	embB	EMB	Jnawali_et_al_2013
4247782	G/A	.	3	ATG/ATA	M/423/I	+	embB	EMB	Sandgren_et_al_2009
4247782	G/C	.	3	ATG/ATC	M/423/I	+	embB	EMB	Sandgren_et_al_2009
4247782	G/T	.	3	ATG/ATT	M/423/I	+	embB	EMB	Sandgren_et_al_2009
4247802	C/T	.	2	CCG/CTG	P/430/L	+	embB	EMB	Sandgren_et_al_2009
4247804	G/A	.	1	GCG/ACG	A/431/T	+	embB	EMB	Sandgren_et_al_2009
4247817	T/G	.	2	GTC/GGC	V/435/G	+	embB	EMB	Sandgren_et_al_2009
4247820	T/G	.	2	GTT/GGT	V/436/G	+	embB	EMB	Sandgren_et_al_2009
4247822	A/G	.	1	ACC/GCC	T/437/A	+	embB	EMB	Sandgren_et_al_2009
4247850	C/A	.	2	CCC/CAC	P/446/H	+	embB	EMB	Sandgren_et_al_2009
4247856	G/T	.	2	GGC/GTC	G/448/V	+	embB	EMB	Sandgren_et_al_2009
4247863	C/G	.	3	ATC/ATG	I/450/M	+	embB	EMB	Feuerriegel_et_al_2015
4247867	G/C	.	1	GTG/CTG	V/452/L	+	embB	EMB	Sandgren_et_al_2009
4247867	G/T	.	1	GTG/TTG	V/452/L	+	embB	EMB	Sandgren_et_al_2009
4247873	G/A	.	1	GCG/ACG	A/454/T	+	embB	EMB	Feuerriegel_et_al_2015
4247889	G/C	.	2	GGC/GCC	G/459/A	+	embB	EMB	Sandgren_et_al_2009
4247891	C/T	.	1	CGC/TGC	R/460/C	+	embB	EMB	Sandgren_et_al_2009
4247892	G/T	.	2	CGC/CTC	R/460/L	+	embB	EMB	Sandgren_et_al_2009
4247894	C/T	.	1	CCG/TCG	P/461/S	+	embB	EMB	Sandgren_et_al_2009
4247919	G/C	.	2	CGT/CCT	R/469/P	+	embB	EMB	Sandgren_et_al_2009
4247925	G/C	.	2	CGC/CCC	R/471/P	+	embB	EMB	Sandgren_et_al_2009
4247959	G/A	.	3	ATG/ATA	M/482/I	+	embB	EMB	Jnawali_et_al_2013
4247959	G/C	.	3	ATG/ATC	M/482/I	+	embB	EMB	Jnawali_et_al_2013
4247959	G/T	.	3	ATG/ATT	M/482/I	+	embB	EMB	Jnawali_et_al_2013
4248002	C/A	.	1	CAG/AAG	Q/497/K	+	embB	EMB	Jnawali_et_al_2013;Sandgren_et_al_2009;Feuerriegel_et_al_2015;Walker_et_al_2015;Desjardins_et_al_2016
4248002	C/G	.	1	CAG/GAG	Q/497/E	+	embB	EMB	Desjardins_et_al_2016
4248002	C/T	.	1	CAG/TAG	Q/497/*	+	embB	EMB	Desjardins_et_al_2016
4248003	A/C	.	2	CAG/CCG	Q/497/P	+	embB	EMB	Jnawali_et_al_2013;Desjardins_et_al_2016
4248003	A/G	.	2	CAG/CGG	Q/497/R	+	embB	EMB	Jnawali_et_al_2013;Zhang_et_al_2013;Safi_et_al_2013;Nebenzahl-Guimaraes_et_al_2014;Sandgren_et_al_2009;Feuerriegel_et_al_2015;Desjardins_et_al_2016;Walker_et_al_2015;Farhat_et_al_2016
4248003	A/T	.	2	CAG/CTG	Q/497/L	+	embB	EMB	Desjardins_et_al_2016
4248004	G/C	.	3	CAG/CAC	Q/497/H	+	embB	EMB	Desjardins_et_al_2016
4248004	G/T	.	3	CAG/CAT	Q/497/H	+	embB	EMB	Desjardins_et_al_2016
4248025	A/C	.	3	GAA/GAC	E/504/D	+	embB	EMB	Jnawali_et_al_2013;Zhang_et_al_2013
4248025	A/T	.	3	GAA/GAT	E/504/D	+	embB	EMB	Jnawali_et_al_2013;Zhang_et_al_2013
4248033	G/A	.	2	AGG/AAG	R/507/K	+	embB	EMB	Jnawali_et_al_2013
4248488	G/A	.	1	GCG/ACG	A/659/T	+	embB	EMB	Sandgren_et_al_2009
4248747	G/A	.	2	GGC/GAC	G/745/D	+	embB	EMB	Feuerriegel_et_al_2015;Sandgren_et_al_2009
4249071	A/C	.	2	CAG/CCG	Q/853/P	+	embB	EMB	Safi_et_al_2013
4249389	A/C	.	2	GAC/GCC	D/959/A	+	embB	EMB	Sandgren_et_al_2009
4249512	T/G	.	2	ATG/AGG	M/1000/R	+	embB	EMB	Sandgren_et_al_2009
4249517	C/A	.	1	CAC/AAC	H/1002/N	+	embB	EMB	Desjardins_et_al_2016
4249517	C/G	.	1	CAC/GAC	H/1002/D	+	embB	EMB	Desjardins_et_al_2016
4249517	C/T	.	1	CAC/TAC	H/1002/Y	+	embB	EMB	Desjardins_et_al_2016
4249518	A/C	.	2	CAC/CCC	H/1002/P	+	embB	EMB	Desjardins_et_al_2016
4249518	A/G	.	2	CAC/CGC	H/1002/R	+	embB	EMB	Feuerriegel_et_al_2015;Desjardins_et_al_2016;Farhat_et_al_2016;Zhang_et_al_2013
4249518	A/T	.	2	CAC/CTC	H/1002/L	+	embB	EMB	Desjardins_et_al_2016
4249519	C/A	.	3	CAC/CAA	H/1002/Q	+	embB	EMB	Desjardins_et_al_2016
4249519	C/G	.	3	CAC/CAG	H/1002/Q	+	embB	EMB	Desjardins_et_al_2016
4249583	G/A	.	1	GAC/AAC	D/1024/N	+	embB	EMB	Farhat_et_al_2016;Sandgren_et_al_2009
4249612	C/A	.	3	AAC/AAA	N/1033/K	+	embB	EMB	Walker_et_al_2015
4249612	C/G	.	3	AAC/AAG	N/1033/K	+	embB	EMB	Walker_et_al_2015
4249757	A/G	.	1	ACC/GCC	T/1082/A	+	embB	EMB	Safi_et_al_2013
RMP-Rifampicin; INH-Isoniazid; EMB-Ethambutol; PZA-Pyrazinamide
