# Supplementary material for: Whole-Genome Sequencing to Identify Missed Rifampicin and Isoniazid Resistance Among Tuberculosis Isolates—Chennai, India, 2013–2016
Source: Front Microbiol. 2021 Nov 22;12:720436. doi: 10.3389/fmicb.2021.720436 (PMC8645853; doi:10.3389/fmicb.2021.720436)
Supplement: Supplementary file 2 [file Table_2.xlsx]

## Sheet: Supplementary Table 2
Supplementary Table 2: Comparision of phenotypic DST results with genotypic detection of mutations in in-house (NIRT) and Cryptic databases for first-line drug-resistance
	Isoniazid (INH)			Rifampicin (RMP)			Ethambutol (EMB)			Pyrazinamide (PZA)
S.No.of isolates	Phenotype (MGIT)	Genotype (WGS)_NIRT DB	Genotype (WGS)_Cryptic DB	Phenotype (MGIT)	Genotype (WGS)_NIRT DB (rpoB mutations)	Genotype (WGS)_Cryptic DB (rpoB mutations)	Phenotype (MGIT)	Genotype (WGS)_NIRT DB	Genotype (WGS)_Cryptic DB	Phenotype (MGIT)	Genotype (WGS)_NIRT DB (pncA mutations)	Genotype (WGS)_Cryptic DB (pncA mutations)
1	R	S315T katG	S315T katG	S	L430R; S493L	S450L	S	S	S	R	S	S
2	S	S	S	S	S	S	S	S	S	S	S	S
3	R	S315T katG	S315T katG	R	S450L	S450L	S	L402V embB	S	R	S	S
4	R	S315T katG	S315T katG	R	S450L	S450L	R	M306I embB	M306I embB	S	S	S
5	S	S	S	S	S	S	S	S	S	S	S	S
6	R	C-15T fabG1	C-15T fabG1	R	S450L	S450L	S	G406S embB	G406S embB	R	G108R	G108R
7	R	C-15T fabG1	C-15T fabG1	R	S450L; R552C	S450L	S	S	S	S	S	S
8	S	S	S	S	S	S	S	S	S	S	S	S
9	R	S	S	R	S450L	S450L	S	S	S	S	S	S
10	R	S315T katG	S315T katG	R	S450L	S450L	S	L402V embB	S	S	S	S
11	R	S315T katG	S315T katG	R	S450L	S450L	S	M306I embB	M306I embB	R	K96R	K96R
12	R	S315T katG	S315T katG	R	S450L	S450L	R	M306L embB	M306L embB	R	F81S	F81S
13	R	S	S	R	S450L	S450L	S	S	S	R	S	S
14	R	S315T katG	S315T katG	R	S450L	S450L	R	M306V embB	M306V embB	S	S	S
15	S	S	S	S	S	S	S	S	S	S	S	S
16	S	S	S	R	S450L	S450L	S	S	S	S	S	S
17	R	S315T katG	S315T katG	S	H445S	H445S	S	M306L embB	M306L embB	R	S	S
18	R	C-15T fabG1	C-15T fabG1	R	S450L	S450L	S	S	S	R	S	S
19	R	S315T katG	S315T katG	R	S450L	S450L	S	G406D,Q853P,T1082A embB	G406D, Q853P,T1082A embB	S	S	S
20	R	S315N katG	S315N katG	S	S	S	S	S	S	S	S	S
21	R	S315T katG	S315T katG	R	S450L	S450L	S	G406D,Q853P,T1082A embB	G406D, Q853P, T1082A embB	S	S	S
22	R	C-15T fabG1;S315T katG	C-15T fabG1;S315T katG	R	S450L	S450L	R	C-11A embA; M306V embB	M306V embB	R	L27P	L27P
23	S	S	S	S	S	S	S	S	S	S	S	S
24	R	S315T katG	S315T katG	R	D435V	D435V	S	G406D embB	G406D embB	S	S	S
25	R	V1A katG	S	R	S431T; S431R; L440L; S450L	G-96A; S431T; S450L	S	M306L embB	M306L embB	R	S	S
26	R	S315T katG	S315T katG	R	S450L	S450L	S	C-8T embA; M306I embB	M306I embB	R	V180F	V180F
27	R	S315T katG	S315T katG	R	S450L	S450L	S	L402V embB	S	S	S	S
28	R	C-15T fabG1;I21T inhA	C-15T fabG1;I21T inhA	R	S450L	S450L	S	S	S	S	S	S
29	R	T-8C fabG1;W191R katG ;C-72T ahpC	W191R katG;T-8C fabG1;C-72T ahpC	R	S450L	S450L	R	D354A embB	D354A embB	R	T61P	S
30	R	T-8C fabG1;I21V inhA	T-8C fabG1	R	S450L	S450L	S	S	S	R	S	S
31	R	S315T katG	S315T katG	R	S450L	S450L	S	S	S	R	S	S
32	R	S315T katG	S315T katG	R	H445Y	H445Y	S	S	S	S	S	S
33	R	S315T katG	S315T katG	S	S	S	S	S	S	S	S	S
34	R	S315T katG	S315T katG	R	S450L	S450L	S	G-43C embA	G-43C embA	R	V21G	V21G
35	R	S315T katG	S315T katG	R	D435V	D435V	S	S	S	S	S	S
36	R	S315T katG	S315T katG	R	S450L	S450L	S	S	S	S	S	S
37	S	S	S	S	S		S	S	S	R	S	S
38	S	S	S	R	H445D	H445D	R	M306V embB	M306V embB		S	S
39	R	S315T katG	S315T katG	R	D435G; H445N	D435G; H445N	R	M306I embB ;D1024N embB	M306I embB D1024N embB	S	S	S
40	R	S315T katG	S315T katG	R	L430P; S493L	L430P	S	M306V embB	M306V embB	R	G17D	G17D
41	R	S315T katG	S315T katG	R	S450L	S450L	S	S	S	R	S	S
42	R	S315T katG	S315T katG	R	S450L	S450L	S	S	S	S	S	S
43	R	S315N katG	S315N katG	R	L452P	L452P	S	S	S	S	S	S
44	R	C-15T fabG1;I194T inhA	C-15T fabG1;I194T inhA	R	H445Y	H445Y	S	M306I embB	M306I embB S1054P embB	S	S	S
45	R	T308P katG	S	R	S450L	S450L	S	S	S	S	S	S
46	S	S	S	S	S	S	S	S	S	S	S	S
47	R	C-15T fabG1;S315T katG	S315T katG C-15T fabG	R	H445S	H445S	S	M306L embB	M306L embB	S	S	S
48	R	C-15T fabG1	C-15T fabG1	R	H445D	H445D	S	S	S	S	S	S
49	R	S315T katG	S315T katG	R	H445Y	H445Y	S	M306I embB	M306I embB	S	S	S
50	R	S315N katG ;F413L kasA	S315N katG	S	L452P	L452P	S	F285L embB	F285L embB G836R embB	S	S	S
51	R	S315T katG	S315T katG	S	D435Y	D435Y; D515Y	S	S	S	R	A146P	S
52	R	S315T katG	S315T katG	R	H445D	H445D	S	S	S	S	S	S
53	R	S315T katG	S315T katG	R	S450L	S450L	S	S	S	S	S	S
54	R	S		R	S450L	S450L	S	M306I embB	M306I embB	S	S	S
55	R	C-15T fabG1	C-15T fabG1	R	H445D	H445D	S	M306V embB	M306V embB	S	S	S
56	R	S315T katG	S315T katG	R	S450L	S450L	S	L402V embB	S	S	S	S
57	R	S315T katG	S315T katG	S	L430P	L430P	S	S	S	S	S	S
58	R	S315T katG	S315T katG	R	S450L	S450L	S	G406D embB	G406D embB	S	S	S
59	R	S315T katG	S315T katG	S	S	S	S	S	S1054P embB	S	S	S
60	R	S315T katG	S315T katG	R	S450L	S450L	S	L402V embB	S	S	S	S
61	R	S315T katG	S315T katG	R	S450L	S450L	R	S	S	S	S	S
62	R	S	S	R	S450L	S450L	S	S	S	S	S	S
63	R	S315T katG	S315T katG	R	S450L	S450L	R	A774S embC	A774S embC	S	S	S
64	R	S315T katG	S315T katG	R	D435Y	D435Y	S	M306I embB	M306I embB	S	S	S
65	R	S315T katG	S315T katG	S	L430P	L430P	S	S	D328H embB	S	S	S
66	S	S	S	R	S	S	S	S	S		S	S
67	R	S315T katG	S315T katG	S	L452P	L452P	S	M306V embB	M306V embB	R	L4W	L4W
68	R	C-15T fabG1;G406A embB ;S315T katG	S315T katG C-15T fabG1	R	H445Y	H445Y	S	G406A embB	A312V embA; G406A embB	S	S	S
69	S	S	S	S	L430P	L430P	S	S	S	S	S	S
70	R	C-15T fabG1;S94A inhA	S94A inhA C-15T fabG1	R	H445Y	H445Y	S	S	S	R	S	S
71	R	C-15T fabG1	C-15T fabG1	R	S450L	S450L	S	S	S	S	S	S
72	S	S	S	R	S450L	S450L	S	S	S	S	S	S
73	R	C-15T fabG1	C-15T fabG1	R	S450L	S450L	S	S	S	S	S	S
74	R	C-15T fabG1	C-15T fabG1	R	S450L	S450L	S	S	S	S	S	S
75	R	G-48A ahpC	L203L fabG1 G-48A ahpC	R	S450L	S450L	S	M306I embB	M306I embB	R	L182S	L182S
76	R	S315T katG	S315T katG	R	D435V	D435V	S	S	S	S	S	S
77	R	C-15T fabG1	C-15T fabG1	R	S450L	S450L	S	S	S	R	Y103H	Y103H
78	R	S315T katG	S315T katG	R	S450L	S450L	S	S	S	S	S	S
79	R	S315T katG	S315T katG	R	H445Y	H445Y	S	M306I embB	M306I embB	S	S	S
80	R	I194T inhA	I194T inhA	R	S450L	S450L	S	S	S1054P embB	R	S	S
81	R	S315T katG	S315T katG	R	S450L	S450L	S	S	S	R	S	S
82	R	S315T katG	S315T katG	R	S428R; H445R	H445R	S	D354A embB	D354A embB	S	S	S
83	S	S	S	S	L430P	L430P	S	S	S	S	S	S
84	R	C-15T fabG1	C-15T fabG1	R	S450L; R552C	S450L	S	S	S	R	S	S
85	R	S315T katG	S315T katG	R	H445R	H445R	S	S	S	S	S	S
86	R	S315T katG	S315T katG	R	S450L	S450L	S	S	S	R	S	S
87	R	S315T katG	S315T katG	R	H445R	H445R	S	S	S	R	F94L	F94L
88	R	S315T katG	S315T katG	R	H445Y	H445Y	S	S	S	S	S	S
89	R	C-12T embA;S315T katG	S315T katG	R	S450L	S450L	R	C-12T embA;L402V embB	C-12T embA;	S	P69R	S
90	S	S	L203L fabG1	R	S450L	S450L	S	S	S	S	S	S
91	R	S315T katG	S315T katG	R	D435V	D435V	S	S	S	S	S	S
92	R	Q295P katG	S	S	D435Y	D435Y	S	S	S	R	S	S
93	R	S315T katG	S315T katG	R	V359A; L430R; D435Y	V359A; D435Y	R	C-16T embA	C-16T embA; Q445R embB	S	S	S
94	R	S315T katG	S315T katG	R	S450L	S450L	R	M306V embB	M306V embB	R	S	S
95	R	S315T katG	S315T katG	R	S450L	S450L	S	S	S	S	S	S
96	R	S315T katG	S315T katG	R	S450L	S450L	S	S	S	S	S	S
97	R	C-15T fabG1;I21V inhA	C-15T fabG1	R	H445Y	H445Y	S	M306V embB	M306V embB	R	S	S
98	R	S315T katG	S315T katG	R	S450L	S450L	S	G406S embB	G406S embB	S	S	S
99	R	S315T katG	S315T katG	R	S450L	S450L	S	S	S	R	S	S
100	R	C-15T fabG1;W191R katG	W191R katG;C-15T fabG1	S	L430P	L430P	S	D1024N embB	D1024N embB S1054P embB	S	S	S
101	R	S	S	R	S450L	S450L	S	S	S	S	S	S
102	R	S315T katG	S315T katG	R	S450L	S450L	S	Q497R embB	Q497R embB	R	S	S
103	R	S	S	S	S	S	S	S	S	S	S	S
104	R	S315T katG	S315T katG	R	H445Y	H445Y	R	M306V embB	M306V embB	R	D12G	D12G
105	R	S315T katG	S315T katG	R	S450L	S450L	R	Q497R embB	Q497R embB	R	H51R	H51R
106	R	S315T katG	S315T katG	R	S450L	S450L	R	C-8T embA;M306I embB	M306I embB	R	V180F	V180F
107	R	S315N katG	S315N katG	R	H445Y	H445Y	S	S	S	S	S	S
108	R	C-15T fabG1	C-15T fabG1	R	S450L	S450L	S	H1002R embB	H1002R embB	R	S	S
109	R	C-15T fabG1	C-15T fabG1	S	H445L	H445L	S	S	S	S	S	S
110	R	S315T katG	S315T katG	R	S450L	S450L	S	S	S	S	S	S
111	R	S315T katG	S315T katG	R	S450L	S450L	S	L402V embB	S	S	S	S
112	R	S315T katG	S315T katG	S	L430P	L430P	S	S	S	R	S	S
113	R	S315T katG	S315T katG	R	S450L	S450L	S	S	S	S	S	S
114	R	S315T katG	S315T katG	R	H445Y	H445Y	S	S	S1054P embB	R	S	S
115	R	S315T katG	S315T katG	R	S450L	S450L	S	S	S	S	H71Y	H71Y
116	R	S315T katG ;R268H ndh	S315T katG	R	S450L	S450L	S	S	S	R	P54S	P54S
117	R	S	S	R	S450L	S450L	S	S	S	S	S	S
118	S	S	S	R	H445Y	H445Y	S	S	S	S	S	S
119	R	S315T katG	S315T katG	R	S450L	S450L	S	L402V embB	S	S	S	S
120	R	S315T katG	S315T katG	R	S450L	S450L	S	S	S	S	S	S
121	R	I21V inhA	L203L fabG1	R	D435V	D435V	S	M306I embB	M306I embB	S	S	S
122	R	S315T katG	S315T katG	S	S	S	S	Q497K embB	V135M, Q497K embB	S	T76P; A-11G	T76P
123	R	S315T katG	S315T katG	R	S450L	S450L	R	M306V embB	M306V embB	R	S	S
124	R	S315T katG	S315T katG	R	S450L	S450L	S	S	S	S	S	S
125	R	C-12T embA;S315T katG	S315T katG	R	S450L	S450L	S	C-12T embA;D1024N embB	C-12T embA; D1024N embB	R	Q10P	Q10P
126	R	C-12T embA;S315T katG	S315T katG	R	S450L	S450L	R	C-12T embA;M306V embB	C-12T embA; M306V embB	R	C14R	C14R
127	R	S315T katG	S315T katG	R	S450L	S450L	S	G406S embB	G406S embB	R	V180F	V180F
128	R	S		S	S	S	S	S	S	S	S	S
129	R	T-8C fabG1	T-8C fabG1	R	S450L	S450L	S	M306V embB	M306V embB	R	Q10R	Q10R
130	R	S315T katG	S315T katG	R	S450L; I480V	S450L	S	Q497R embB	Q497R embB	R	S	CGACGAGGAATAG201C
131	S	S	S	S	S	S	S	S	S	S	S	S
132	R	S315T katG	S315T katG	R	S450L	S450L	S	S	S	S	S	S
133	R	S315T katG	S315T katG	R	S450L	S450L	S	S	S	S	S	S
134	R	S315T katG	S315T katG	R	S450L	S450L	R	G-43C embA;M306V embB	G-17A; G-43C embA; M306V embB	S	A-11G	A-11G
135	R	S315N katG	S315N katG	R	S450L	S450L	S	S	S	S	S	S
136	R	G-17T fabG1	G-17T fabG1	R	S450L	S450L	S	S	S	R	S	S
137	R	C-81T ahpC	C-81T ahpC	R	S450L	S450L	S	S	S	S	S	S
138	R	S315T katG	S315T katG	R	D435V	D435V	S	Q853P embB ;T1082A embB	Q853P embB T1082A embB	S	S	S
139	R	W300C katG	W300C katG	R	S450L	S450L	R	M306I embB	M306I embB	S	S	S
140	S	S	S	S	S	S	S	S	S	S	S	S
141	R	S315T katG	S315T katG	R	S450L	S450L	S	S	S	S	S	S
142	R	S315T katG	S315T katG	R	S450L	S450L	S	G406D embB	G406D embB	R	S59P; T-7C	S59P
143	R	S	S	S	L430P	L430P	S	S	S1054P embB	R	S	S
144	R	S315T katG	S315T katG	R	S450L	S450L	S	S	S	S	S	S
145	R	S315T katG	S315T katG	R	V359A; H445C	V359A; H445C	S	M306I embB	M306I embB	S	S	S
146	R	S315T katG	S315T katG	R	H445Y	H445Y	R	Q497R embB	Q497R embB	R	S	S
147	R	C-12T embA;S315T katG	S315T katG	R	S450L	S450L	S	C-12T embA;D1024N embB	C-12T embA; D1024N embB	R	Q10P	Q10P
148	R	S315T katG	S315T katG	R	S450L	S450L	S	S	S	R	S	S
149	R	S	L203L fabG1	R	S450L	S450L	S	S	S	S	S	S
150	R	S315T katG	S315T katG	R	S450L	S450L	R	M306V embB	M306V embB	R	M175V	M175V
151	R	S	S	R	S450L	S450L	S	S	S	R	S	S
152	R	C-12T embA;G-17T fabG1;S315T katG	G-17T, L203L fabG1; S315T katG	R	S450L	S450L	S	C-12T embA; E405D embB	C-12T embA;	S	S	S
153	R	S315T katG	S315T katG	R	D435V	D435V	S	A774S embC	A774S embC	R	C72Y	C72Y
154	R	I21T inhA	L203L fabG1; I21T inhA	S	S	S	R	D354A embB	D354A embB	S	S	S
155	R	S315T katG	S315T katG	R	S450L	S450L	S	M306L embB	M306L embB	R	T135P	T135P
156	R	S315T katG	S315T katG	R	S450L	S450L	S	M306I embB	M306I embB	R	S	S
157	S	S	S	S	S	S	S	S	S	R	S	S
158	R	S315T katG	S315T katG	R	S441L; S450L	S441L; S450L	S	M306I embB	M306I embB	S	S	S
159	R	S315T katG	S315T katG	R	S450L	S450L	S	S	S	S	S	S
160	R	S315T katG ;G297V katG ;R268H ndh	L203L fabG1;G297V S315T katG	S	L430P	L430P	S	S	S	R	S	S
161	R	S315T katG	S315T katG	R	S	S	S	M306I embB	M306I embB	S	S	S
162	R	I21V inhA	L203L fabG1	R	D435V	D435V	S	M306I embB	M306I embB	S	S	S
163	R	S315T katG	S315T katG	R	H445Y	H445Y	S	S	G603R embB	S	S	S
164	R	S315T katG	S315T katG	R	S450L	S450L	S	L402V embB	S	S	S	S
165	R	W191R katG	W191R katG	R	S450L	S450L	S	S	S	S	S	S
166	R	S315N katG	S315N katG	S	S	S	S	S	S	S	S	S
	R-Resistant; S-Sensitive
