# Supplementary material for: Whole-Genome Sequencing to Identify Missed Rifampicin and Isoniazid Resistance Among Tuberculosis Isolates—Chennai, India, 2013–2016
Source: Front Microbiol. 2021 Nov 22;12:720436. doi: 10.3389/fmicb.2021.720436 (PMC8645853; doi:10.3389/fmicb.2021.720436)
Supplement: Supplementary file 3 [file Table_3.xlsx]

## Sheet: Supplementary Table 3
Supplementary Table 3: The mutation database of NIRT is compared with Cryptic database for first-line DR detection and their sensitivity and specificity were calculated based on Phenotypic (MGIT) DST results
First-line Drugs		NIRT Database	Cryptic Database
Rifampicin	Senstivity	98.4962	98.4962
	Specificity	54.5455	57.5758
Isoniazid	Senstivity	92.5676	91.2162
	Specificity	100	94.4444
Ethambutol	Senstivity	95.4545	95.4545
	Specificity	62.5	64.5833
Pyrazinamide	Senstivity	44.0678	42.3729
	Specificity	96.0396	97.0297
